# Supplementary material for: Refocus on Immunogenic Characteristics of Convalescent COVID-19 Challenged by Prototype SARS-CoV-2
Source: Vaccines (Basel). 2023 Jan 4;11(1):123. doi: 10.3390/vaccines11010123 (PMC9866260; doi:10.3390/vaccines11010123)
Supplement: Supplementary file 1 [file vaccines-11-00123-s001.zip]

Archive with 2 entries (2 files):
- Supplementary Materials-table S1.xlsx
- Supplementary Materials-tables s2-s3.pdf
