# Supplementary material for: Refocus on Immunogenic Characteristics of Convalescent COVID-19 Challenged by Prototype SARS-CoV-2
Source: Vaccines (Basel). 2023 Jan 4;11(1):123. doi: 10.3390/vaccines11010123 (PMC9866260; doi:10.3390/vaccines11010123)
Supplement: Supplementary file 1 [file vaccines-11-00123-s001.zip › Supplementary Materials-table S1.xlsx]

## Sheet: characteristics
Sample No.	Gender.0.Female.1.Male.	Age (years)	Occupation	Highest clinical severity.1Mild.2Moderate.3Severe	Hospital stay (days)	Aggravation of illness during hospitalization.0.No.1.Yes.	The re-inspection positive.0.No.1.Yes.	Symptoms_Fever.0.No.1.Yes.	Symptoms_Cough.0.No.1.Yes.	Symptoms_Weakness.0.No.1.Yes.	Symptoms_Muscle pain.0.No.1.Yes.	Symptoms_Diarrhea.0.No.1.Yes.	Symptoms_Dyspnea.0.No.1.Yes.	Comorbidity.0.No.1.Yes.	Oxygen Inhalation treatment degree.1.No.2.2L.3.3-4L.4.5L-6L.5.High flow.	Oxyhydrogen atomizer treatment.0.No.1.Yes.	Noninvasive ventilator treatment.0.No.1.Yes.	Tracheal cannula treatment.0.No.1.Yes.	Tracheotomy treatment.0.No.1.Yes.	ECMO treatment.0.No.1.Yes.	CRRT treatment.0.No.1.Yes.	ICU treatment.0.No.1.Yes.	Anti-infective drugs treatment.0.No.1.Yes.	Vasoactive drug treatment.0.No.1.Yes.	Hormone treatment.0.No.1.Yes.	Temperature(℃)	Respiration(times/min)	Pulse(times/min)	Systolic blood pressure (mmHg)	Diastolic blood pressure (mmHg)	Mean arterial pressure (mmHg)	Oxygenation index	Blood oxygen saturation (%)	White blood cell count (×109 /L)	Neutrophil count (×109 /L)	Lymphocyte count (×109 /L)	Aspartate aminotransferase (U/ L)	Alanine aminotransferase (U /L)
DG-B1	0	31	工人	2	26	0	0	1	1	0	0	0	0	0	3	0	0	0	0	0	0	0	1	0	0	36.7	21	100	113	86	95	398	98	14.05	11.96	1.29	19.9	28
DG-B10	0	33	教师	2	32	0	0	0	0	0	0	0	0	0	2	0	0	0	0	0	0	0	1	0	0	36.9	20	68	119	73	88.33	NA	100	6.19	5.02	1	19	24.6
DG-B11	0	55	农民	2	26	0	0	1	1	0	0	0	0	0	1	0	0	0	0	0	0	0	1	0	0	38.3	20	81	140	85	103.33	458	100	7.74	5.82	1.46	10.8	5.9
DG-B12	1	41	工人	2	7	0	0	0	1	0	0	0	0	1	2	0	0	0	0	0	0	0	0	0	0	37	20	78	121	77	91.67	466	100	6.42	5.06	0.94	16.7	18.2
DG-B13	1	37	工人	2	7	0	0	0	0	0	0	0	0	0	2	0	0	0	0	0	0	0	1	0	0	36.9	20	72	137	101	113	340	98	6.7	4.01	2.01	36.8	66.4
DG-B14	1	77	农民	3	24	1	1	0	0	0	0	0	0	1	3	0	0	0	0	0	0	1	1	0	0	36.2	19	90	126	80	95.33	233	100	6.38	5.17	0.71	23.2	28.4
DG-B15	1	51	其它:搬运工	3	27	1	1	0	0	0	0	0	0	1	2	0	1	0	0	0	0	1	1	0	0	36.3	14	81	129	86	100.33	405	100	5.67	4.58	1	19.4	36.9
DG-B16	1	45	工人	2	18	0	0	1	1	0	0	0	0	0	3	0	0	0	0	0	0	0	0	0	0	37.3	23	81	120	88	98.67	456	99	3.07	1.85	0.84	112.7	47.9
DG-B17	1	52	农民	3	33	1	0	1	1	1	0	0	0	1	3	0	1	0	0	0	0	1	1	0	0	36.2	20	83	125	73	90.33	434	99	4.91	3.83	0.48	11.1	19.2
DG-B18	0	69	农民	3	43	1	0	1	1	0	0	0	0	1	2	0	0	1	0	0	0	1	1	0	0	36.7	16	95	121	71	87.67	NA	100	5.44	3.16	1.41	38.4	39.8
DG-B19	1	73	农民	3	47	0	1	1	1	0	0	0	0	1	5	0	0	1	0	1	1	1	1	1	0	36.4	16	109	109	68	81.67	184	100	20.28	16.2	2.33	53.5	32.8
DG-B1-D	1	33	商业服务	2	17	0	1	1	0	0	0	0	0	0	1	0	0	0	0	0	0	0	1	0	0	39	20	103	128	81	96.67	NA	100	3.86	2.59	0.85	11.1	14.9
DG-B2	0	70	农民	2	26	0	0	0	0	1	1	0	0	0	2	0	0	0	0	0	0	0	1	0	0	37.4	20	98	126	78	94	NA	98	7.48	5.84	1.34	15.7	22
DG-B21	0	72	农民	3	27	1	0	1	1	0	0	0	0	1	3	0	1	0	0	0	0	1	0	0	0	36.5	19	86	113	80	91	353	100	3.67	2.01	1.13	20.3	14.4
DG-B22	0	55	家务及待业	3	31	0	1	0	0	1	0	0	0	0	3	0	1	0	0	0	0	1	1	0	0	36.3	18	73	128	81	96.67	385	100	5.62	3.55	1.34	18.6	11.7
DG-B23	1	64	农民	3	23	1	0	1	0	0	0	0	0	0	1	0	1	0	0	0	0	0	1	0	0	36.5	19	75	119	73	88.33	419	100	10.65	8.28	1.27	54.9	62.5
DG-B24	1	38	其它:个体户	2	18	0	0	1	0	0	0	0	0	0	3	0	0	0	0	0	0	0	1	0	0	36.7	20	68	117	78	91	338	99	6.7	3.94	2.03	15.7	26
DG-B25	1	69	农民	2	24	0	0	1	1	0	0	0	0	0	2	0	0	0	0	0	0	0	1	0	0	37.4	20	78	141	93	109	NA	100	9.34	7.33	1.11	53.2	21
DG-B26	0	42	家务及待业	2	18	0	1	1	0	0	0	0	0	0	3	0	0	0	0	0	0	0	0	0	0	37.2	16	87	108	78	88	NA	100	6.01	3.66	1.88	18.4	18.8
DG-B27	0	24	工人	2	23	0	0	1	1	0	0	0	1	0	1	0	0	0	0	0	0	0	1	0	0	36.7	20	90	109	80	89.67	552	100	9.76	8.58	0.92	14.7	7.5
DG-B28	1	56	其它:私企负责人	2	19	0	0	1	1	1	1	0	0	0	3	0	0	0	0	0	0	0	1	0	0	37.1	23	98	110	80	90	393	96	6.74	5.52	0.77	19.4	45.4
DG-B29	0	45	其它:文员	2	21	0	0	0	1	0	0	0	0	0	2	0	0	0	0	0	0	0	1	0	0	36.7	20	95	128	70	89.33	NA	100	3.99	2.8	0.86	22.5	15.7
DG-B2-D	1	26	干部职员	2	14	0	1	1	0	0	0	0	0	0	1	0	0	0	0	0	0	0	1	0	0	36.6	18	100	127	76	93	NA	100	5.4	2.82	1.75	25.7	41.1
DG-B3	1	37	家务及待业	2	30	0	0	1	1	0	0	0	0	0	2	0	0	0	0	0	0	0	1	0	0	37.2	19	96	137	90	105.67	555	100	5.46	4.47	0.81	28	26
DG-B30	0	63	家务及待业	2	27	0	0	1	0	0	0	0	0	0	2	0	0	0	0	0	0	0	1	0	0	36.8	21	84	104	53	70	NA	100	3.94	2.54	1.06	22.2	15.7
DG-B32	0	37	家务及待业	2	13	0	0	1	1	0	0	0	0	0	3	0	0	0	0	0	0	0	0	0	0	36.5	20	86	101	72	81.67	523	98	8.95	5.93	2.3	12.4	13
DG-B33	1	49	其它:保安	2	23	0	0	0	1	1	0	0	1	1	3	0	0	0	0	0	0	0	1	0	0	37.3	20	97	130	86	100.67	366	100	4.33	2.01	1.2	67.8	89.5
DG-B34	0	30	工人	2	18	0	1	1	0	0	1	0	0	0	3	0	0	0	0	0	0	0	1	0	0	37.2	20	100	125	83	97	376	99	2.48	1.52	0.17	19.3	18.3
DG-B35	0	30	家务及待业	2	18	0	0	1	0	0	0	0	0	0	3	0	0	0	0	0	0	0	1	0	0	37.3	20	90	140	88	105.33	547	100	5.83	3.97	1.57	13.1	6.5
DG-B36	0	57	离退人员	2	27	0	0	1	1	0	0	0	0	0	2	0	0	0	0	0	0	1	1	0	0	36.7	18	66	100	66	77.33	378	99	5.62	2.8	2.1	13.3	12.1
DG-B37	1	5	散居儿童	1	18	0	1	0	1	0	0	0	0	0	3	0	0	0	0	0	0	0	0	0	0	36	20	80	NA	NA	NA	NA	100	5.55	2.64	2.45	20.2	10.3
DG-B38	1	11	散居儿童	2	21	0	0	0	0	0	0	0	0	0	2	0	0	0	0	0	0	0	1	0	0	36.8	20	95	118	60	79.33	514	100	6.61	3.31	2.52	18.9	16.8
DG-B39	1	63	家务及待业	2	23	0	0	0	1	0	0	0	0	0	1	0	0	0	0	0	0	0	1	0	0	36.5	19	88	118	68	84.67	NA	99	6.21	4.14	1.38	17.5	18.4
DG-B4	1	16	学生	1	29	0	1	1	1	1	0	0	0	0	2	0	0	0	0	0	0	0	1	0	0	37	18	89	100	60	73.33	380	100	3.88	1.49	1.77	14.8	9.2
DG-B40	1	45	工人	2	17	0	1	1	1	0	0	0	0	0	1	0	0	0	0	0	0	0	0	0	0	36.5	20	95	117	92	100.33	401	100	4.98	3.38	1.05	31.3	31.4
DG-B41	0	63	农民	2	14	0	1	0	1	0	0	0	0	0	2	0	0	0	0	0	0	0	1	0	0	36	20	80	167	92	117	NA	99	5.76	3.91	1.42	28.4	22.4
DG-B42	0	73	家务及待业	2	22	0	0	1	0	0	0	0	0	0	1	0	0	0	0	0	0	0	1	0	0	36.9	23	82	133	83	99.67	408	100	4.03	2.67	1.02	23.6	16.6
DG-B43	0	50	家务及待业	2	25	0	0	1	1	0	0	0	0	1	3	0	0	0	0	0	0	0	1	0	0	37.7	20	94	116	78	90.67	306	98	6.32	2.67	2.86	15	11
DG-B44	0	29	其它：财务出纳	2	8	0	0	0	0	0	0	0	0	0	2	0	0	0	0	0	0	0	0	0	0	36.2	18	76	103	68	79.67	343	98	8.04	5.58	1.7	15.1	10.9
DG-B45	0	37	家务及待业	2	18	0	0	1	1	0	0	0	0	0	2	0	0	0	0	0	0	0	1	0	0	36.5	20	82	111	82	91.67	419	100	3.97	2.08	1.5	20.1	18.6
DG-B46	1	39	其它:职员	2	16	0	0	0	0	0	0	0	0	0	3	0	0	0	0	0	0	0	0	0	0	36.7	19	85	148	100	116	460	100	6.46	4.76	1.31	20.4	46.9
DG-B47	1	32	其它:模具加工店老板	3	27	0	0	1	1	1	1	0	1	0	4	1	1	0	0	0	0	1	1	0	0	36.5	21	85	104	72	82.67	371	100	5.75	5.04	0.47	38.7	23.3
DG-B48	1	32	家务及待业	2	15	0	0	1	1	0	0	0	0	0	2	0	0	0	0	0	0	0	1	0	0	36.7	18	103	115	80	91.67	465	98	5.9	3.72	1.42	14.3	14.9
DG-B49	1	46	其它:建筑设计师	2	22	0	0	1	1	1	1	0	0	0	3	0	0	0	0	0	0	0	1	0	0	37.2	22	109	158	94	115.33	514	100	3.75	2.7	0.61	13.4	34.9
DG-B5	1	42	商业服务	1	30	0	0	1	1	0	0	0	0	0	1	0	0	0	0	0	0	0	1	0	0	37.4	21	84	146	82	103.33	548	99	5.67	3.18	1.98	16.1	262
DG-B51	0	59	农民	2	23	0	0	0	1	0	0	0	0	1	2	0	0	0	0	0	0	0	1	0	0	36.6	21	83	110	77	88	379	100	7.14	5.88	1.2	90	22
DG-B52	0	34	家务及待业	2	31	0	0	1	0	0	1	0	0	0	2	0	0	0	0	0	0	0	1	0	0	36.8	20	98	136	96	109.33	436	99	2.18	1.29	0.61	22.5	13.7
DG-B53	0	66	农民	2	28	0	0	1	0	0	0	1	0	0	2	0	0	0	0	0	0	0	1	0	0	37	20	93	140	60	86.67	NA	99	8.52	6.29	1.5	25.9	23.6
DG-B54	1	35	家务及待业	2	20	0	0	1	1	0	0	0	0	0	1	0	0	0	0	0	0	0	1	0	0	36.8	20	78	122	75	90.67	396	100	16.23	14.49	1.15	10.4	13.2
DG-B55	0	7	学生	2	19	0	0	1	0	0	0	0	0	0	1	0	0	0	0	0	0	0	1	0	0	37.2	25	90	97	68	77.67	NA	100	5.34	2.46	2.32	29.2	14
DG-B56	1	33	工人	2	14	0	0	1	1	0	0	0	0	0	2	0	0	0	0	0	0	0	1	0	0	36.7	19	98	128	98	108	510	98	4.08	2.06	1.45	25.2	23.5
DG-B57	1	36	其它:工程师	2	13	0	0	1	1	0	0	0	0	0	3	0	0	0	0	0	0	0	0	0	0	37.5	22	104	117	83	94.33	403	98	7.93	5.15	2.12	13.7	12.8
DG-B59	0	45	家务及待业	2	18	0	0	1	0	0	0	1	0	0	2	0	0	0	0	0	0	0	0	0	0	36.3	20	74	124	83	96.67	480	100	4.75	1.75	2.5	15.1	15.3
DG-B6	1	5	散居儿童	2	23	0	0	1	0	0	0	0	0	0	1	0	0	0	0	0	0	0	1	0	0	36.8	21	109	NA	NA	NA	378	100	10.43	3.08	5.95	28.9	11.8
DG-B60	0	36	家务及待业	2	18	0	0	1	1	0	0	0	1	1	2	0	0	0	0	0	0	0	1	0	0	36.5	20	91	112	78	89.33	500	100	3.52	2.12	1.06	37.7	27.3
DG-B61	0	10	散居儿童	2	20	0	0	1	0	0	0	0	0	0	1	0	0	0	0	0	0	0	1	0	0	37.5	20	98	121	95	103.67	NA	100	6.5	4.13	1.87	14.3	9.2
DG-B62	0	33	家务及待业	2	28	0	0	1	0	1	1	0	0	1	2	0	0	0	0	0	0	0	1	0	0	37.6	20	106	121	79	93	444	98	7.8	6.83	0.65	7.4	8.5
DG-B63	0	34	家务及待业	2	19	0	0	1	0	1	0	0	0	0	2	0	0	0	0	0	0	0	1	0	0	36.8	21	80	82	70	74	NA	98	3.67	2.7	0.63	17.2	11.8
DG-B64	0	35	教师	3	20	1	0	1	1	0	0	0	0	0	2	0	0	0	0	0	0	1	1	0	0	37.3	20	111	136	94	108	NA	100	9.06	7.81	0.64	20.5	31.7
DG-B65	1	16	学生	1	21	0	0	1	0	0	0	1	0	0	1	0	0	0	0	0	0	0	0	0	0	36	20	70	120	70	86.67	NA	100	7.17	4.16	2.26	23.8	34.7
DG-B66	0	47	家务及待业	3	25	1	0	0	1	1	0	0	1	0	2	0	0	0	0	0	0	1	1	0	0	36.7	20	80	98	65	76	NA	98	8.05	7.16	0.38	13.5	13.2
DG-B67	1	35	工人	2	13	0	0	1	1	0	1	1	0	0	2	0	0	0	0	0	0	0	1	0	0	36	21	90	128	68	88	514	100	5.83	3.5	1.61	13.9	8.9
DG-B68	0	23	其它:公司职员	2	23	0	1	1	0	0	0	0	0	0	1	0	0	0	0	0	0	0	1	0	0	36.7	20	90	125	68	87	557	100	4.53	2.29	1.63	13.6	9.6
DG-B69	1	12	学生	2	19	0	1	0	1	1	0	0	0	0	2	0	0	0	0	0	0	0	1	0	0	36.7	20	72	108	67	80.67	580	98	3.04	1.55	1.12	13.9	12.1
DG-B7	1	57	其它:搬运工	2	26	0	0	1	1	0	0	0	0	0	2	0	0	0	0	0	0	0	1	0	0	36.4	20	72	124	82	96	565	99	3.89	2.72	0.92	53	33.9
DG-B70	0	36	家务及待业	2	17	0	0	0	0	1	0	0	1	0	2	0	0	0	0	0	0	0	1	0	0	37	20	74	102	79	86.67	456	100	3.81	2.16	1.16	15.2	10.7
DG-B71	0	30	家务及待业	2	21	0	0	1	1	1	0	0	0	0	2	0	0	0	0	0	0	0	1	0	0	37.2	20	88	126	54	78	NA	100	8.5	6.25	1.57	23	17.2
DG-B72	1	46	家务及待业	2	19	0	0	1	1	1	0	0	0	0	2	0	0	0	0	0	0	0	1	0	0	37.2	21	98	144	99	114	571	100	10.47	9.51	0.49	19.4	18.1
DG-B74	1	9	学生	1	12	0	0	0	0	0	0	0	0	0	1	0	0	0	0	0	0	0	0	0	0	36.1	24	90	108	72	84	NA	100	4.62	2.67	1.23	22.1	18.1
DG-B75	1	36	工人	2	18	0	0	1	1	1	0	1	0	0	2	0	0	0	0	0	0	0	1	0	0	36.8	20	111	127	86	99.67	382	98	5.14	3.87	0.95	18.1	22
DG-B76	1	46	家务及待业	2	24	0	0	1	0	1	1	0	0	0	2	0	0	0	0	0	0	0	1	0	0	36.8	20	78	135	70	91.67	596	98	10.1	8.63	0.6	13.9	20.6
DG-B77	1	35	家务及待业	2	23	0	1	0	0	0	0	0	0	0	1	0	0	0	0	0	0	0	1	0	0	36.5	20	78	125	75	91.67	NA	100	4.84	2.42	1.78	18.5	28
DG-B78	1	44	家务及待业	2	28	0	0	1	0	0	0	0	0	0	2	0	0	0	0	0	0	0	1	0	0	36.8	20	66	138	78	98	560	100	5.37	3.05	1.63	12.3	13.1
DG-B79	0	19	餐饮食品业	2	14	0	0	0	0	0	0	0	0	0	2	0	0	0	0	0	0	0	1	0	0	36.7	18	113	127	82	97	NA	100	3.92	1.98	1.37	75.2	70.8
DG-B8	1	35	家务及待业	2	14	0	1	1	1	0	0	0	0	0	1	0	0	0	0	0	0	0	1	0	0	37.8	20	115	148	88	108	458	100	4.79	2.99	1.19	22.1	18.5
DG-B80	1	28	家务及待业	2	26	0	0	1	0	0	0	0	0	0	2	0	0	0	0	0	0	0	1	0	0	37.1	20	102	130	80	96.67	517	100	7.17	4.97	1.52	15.1	22.3
DG-B82	1	29	工人	3	15	0	0	1	1	1	1	0	0	0	1	0	0	0	0	0	0	1	0	0	0	36.3	20	93	125	79	94.33	342	98	6.03	3.71	1.74	181.6	575.1
DG-B9	0	40	商业服务	2	30	0	0	1	0	0	0	0	0	0	2	0	0	0	0	0	0	0	1	0	0	37	18	97	129	88	101.67	590	100	5.37	3.33	1.37	16.6	8.5
FS-B1	1	60	家务及待业	2	35	0	0	1	0	0	0	0	0	0	5	0	0	0	0	0	0	0	1	0	1	36.9	20	74	102	66	78	NA	98	3.22	6.25	32.9	19	34
FS-B10	0	67	家务及待业	2	25	0	0	0	0	0	0	0	0	0	3	0	0	0	0	0	0	0	1	0	0	37	20	85	136	88	104	NA	98	3.62	2.01	1.63	25	14
FS-B11	1	31	家务及待业	2	13	0	1	1	1	0	0	0	0	0	1	0	0	0	0	0	0	0	1	0	0	36.5	20	58	123	72	89	NA	96	3.67	1.85	1.22	24	11
FS-B12	1	33	工人	2	36	0	0	1	0	1	1	0	0	0	3	0	0	0	0	0	0	0	1	0	0	36.9	20	80	121	67	85	NA	96	4.5	2.79	1.13	26	28
FS-B13	0	69	家务及待业	1	30	0	0	1	1	1	0	1	0	0	5	0	0	0	0	0	0	0	1	0	0	37	20	98	160	90	113.33	NA	98	5	2.78	1.59	32	34
FS-B14	0	56	商业服务	3	29	0	0	1	0	0	0	0	1	0	5	0	0	0	0	0	0	0	1	0	0	37.2	20	100	117	67	83.67	NA	96	3.99	3.36	0.49	69	108
FS-B15	0	57	离退人员	2	33	0	0	1	0	0	1	0	0	0	5	0	0	0	0	0	0	0	1	0	0	37.3	20	92	112	62	78.67	NA	98	8.84	6.83	1.43	29	30
FS-B16	0	42	商业服务	2	30	0	0	1	1	0	0	0	0	0	3	0	0	0	0	0	0	0	1	0	0	36.8	20	98	120	65	83.33	NA	98	6.23	2.98	2.64	15	13
FS-B17	1	25	商业服务	2	26	0	0	1	1	0	0	0	0	0	1	0	0	0	0	0	0	0	1	0	0	37.8	20	106	114	80	91.33	NA	98	5.46	2.66	1.01	58	150
FS-B19	0	36	家务及待业	2	20	0	0	0	0	0	0	0	0	0	1	0	0	0	0	0	0	0	1	0	0	37	20	72	105	84	91	NA	98	4.35	2.81	1.17	23	33
FS-B1-D	1	28	其它:销售农牧产品（网上）	2	7	0	1	1	1	0	0	0	1	0	1	0	0	0	0	0	0	0	1	0	0	36.8	20	92	125	88	100.33	NA	NA	8.36	5.06	2.93	35	43
FS-B2	1	47	工人	2	29	0	0	1	1	0	0	0	0	0	3	0	0	0	0	0	0	0	1	0	0	36.5	20	88	146	89	108	NA	98	4.93	3.32	1.28	31	24
FS-B20	1	14	学生	2	28	0	0	1	0	0	0	0	0	0	3	0	0	0	0	0	0	0	1	0	0	37	20	92	150	87	108	NA	98	3.86	1.59	1.61	29	18
FS-B21	1	65	家务及待业	2	24	0	0	1	0	1	0	0	1	0	5	0	0	0	0	0	0	0	1	0	0	36.8	20	79	115	76	89	NA	98	9.07	6.08	1.65	19	19
FS-B22	0	40	家务及待业	1	24	0	0	1	1	0	0	0	0	0	1	0	0	0	0	0	0	0	1	0	0	37	20	83	125	78	93.67	NA	98	6.34	4.89	1.02	24	14
FS-B24	0	32	其它:个体户	2	23	0	0	1	1	0	0	0	1	0	3	0	0	0	0	0	0	0	1	0	0	37	21	117	132	92	105.33	NA	98	NA	0	NA	NA	NA
FS-B25	1	41	不详	2	32	0	0	1	1	0	0	0	0	0	3	0	0	0	0	0	0	0	1	0	0	36.9	18	86	122	78	92.67	NA	98	4.38	2.29	1.7	58	82
FS-B26	1	51	工人	1	30	0	0	1	1	0	0	1	0	0	5	0	0	0	0	0	0	0	1	0	0	36.9	20	82	138	90	106	NA	98	6.29	4.38	1.25	40	53
FS-B27	0	22	工人	2	41	0	0	0	1	1	0	0	0	0	2	0	0	0	0	0	0	0	1	0	0	36.6	20	78	130	68	88.67	NA	98	5.12	3.29	1.43	32	24
FS-B28	0	58	农民	2	15	0	1	1	1	0	0	0	0	1	3	0	0	0	0	0	0	0	1	0	0	36.9	20	78	111	78	89	NA	98	7.31	4.99	1.64	16	10
FS-B29	1	46	工人	2	24	0	1	0	0	0	0	0	0	0	1	0	0	0	0	0	0	0	1	0	0	37	20	94	130	70	90	NA	NA	4.95	3.83	0.88	28	15
FS-B2-D	0	33	商业服务	2	12	0	1	1	0	0	0	0	0	0	3	0	0	0	0	0	0	0	1	0	0	36.3	18	74	106	74	84.67	NA	98	5.46	3.16	1.85	21	15
FS-B3	1	48	家务及待业	2	23	0	0	0	1	0	0	0	0	1	1	0	0	0	0	0	0	0	1	0	0	36.9	20	103	133	90	104.33	NA	NA	3.88	2.66	0.39	NA	NA
FS-B31	1	12	学生	1	21	0	0	0	0	0	0	0	0	0	1	0	0	0	0	0	0	0	1	0	0	36	20	95	102	76	84.67	NA	98	12.58	9.74	2.29	24	39
FS-B32	1	34	工人	2	34	0	0	1	0	0	0	0	0	0	3	0	0	0	0	0	0	0	1	0	0	36.7	20	98	117	68	84.33	NA	96	4.53	2.72	1.57	46	46
FS-B33	0	62	离退人员	2	14	0	1	1	1	0	0	0	0	0	3	0	0	0	0	0	0	0	1	0	0	36.8	20	80	103	67	79	NA	98	4.62	2.96	1.33	13	20
FS-B3-D	1	25	其它:网络运营	2	10	0	1	1	1	0	0	0	0	0	1	0	0	0	0	0	0	0	1	0	0	37.3	20	88	121	67	85	NA	98	6.54	5.45	0.76	19	11
FS-B4	1	47	工人	1	24	0	0	1	0	0	0	0	0	0	1	0	0	0	0	0	0	0	1	0	0	36.6	19	80	130	70	90	NA	NA	4.08	2.98	0.82	24	24
FS-B4-D	0	27	商业服务	2	18	0	1	1	1	0	0	0	0	0	3	0	0	0	0	0	0	0	0	0	0	36.6	20	76	110	69	82.67	NA	98	6.22	4.73	1.13	18	15
FS-B5-D	1	37	干部职员	2	24	0	1	1	1	1	0	0	0	0	3	0	0	0	0	0	0	0	1	0	0	36.5	20	80	128	83	98	NA	98	3.72	1.98	1.36	35	65
FS-B6	0	16	学生	1	23	0	0	0	0	0	0	0	0	0	1	0	0	0	0	0	0	0	1	0	0	37	20	78	131	94	106.33	NA	98	5.53	2.58	2.58	26	12
FS-B6-D	1	59	不详	2	1	0	1	0	1	0	0	0	1	0	1	0	0	0	0	0	0	0	0	0	0	36.9	20	58	133	96	108.33	NA	NA	NA	NA	NA	NA	NA
FS-B7	0	33	商业服务	2	40	0	1	1	0	0	0	0	0	0	3	0	0	0	0	0	0	0	1	0	0	36.7	20	96	112	78	89.33	NA	98	4.39	2.76	1.04	18	9
GD2020268	1	32	商业服务	2	29	0	0	1	0	0	0	0	0	0	2	0	0	0	0	0	0	0	1	0	0	37.4	18	82	112	76	88	450	98	5.6	4.51	2.42	21	35
GD2020270	1	58	离退人员	2	35	0	0	1	1	1	1	0	0	0	2	0	0	0	0	0	0	0	1	0	0	36.8	18	82	123	76	91.67	450	98	6	3.95	1.51	25	17
GD2020288	1	31	商业服务	2	30	0	0	0	1	0	0	0	0	0	2	0	0	0	0	0	0	0	0	0	0	37	20	78	122	70	87.33	450	98	5.01	2.34	1.89	15	19
GD2020294	0	36	商业服务	2	14	0	0	1	0	0	0	0	0	0	1	0	0	0	0	0	0	0	1	0	0	39.2	20	78	122	65	84	450	98	2.25	1.66	0.42	20	22
GD2020298	1	53	商业服务	2	24	0	0	1	1	0	1	0	0	0	2	0	0	0	0	0	0	0	1	0	0	38	22	95	124	74	90.67	450	98	4.94	2.9	1.52	19	20
GD2020299	0	57	离退人员	2	35	0	0	1	0	1	1	0	0	0	2	0	0	0	0	0	0	0	1	0	0	36.5	18	80	122	65	84	450	98	5.1	2.95	1.7	14	14
GD2020305	1	50	医务人员	3	39	1	0	1	0	1	0	0	0	0	1	0	0	0	0	0	0	0	1	0	0	36	20	80	114	78	90	475.71	98	3.6	2.2	0.9	26.3	26
GZ-B1	0	84	离退人员	3	46	1	0	0	1	0	0	0	1	1	5	0	1	1	1	1	1	1	1	1	1	36	20	82	101	51	67.67	242	98	11.41	9.11	1.05	31.4	29.1
GZ-B10	1	72	离退人员	3	33	1	0	1	1	0	0	0	0	1	5	0	1	0	0	0	0	0	1	0	1	36	20	78	120	80	93.33	262.3	99.2	3.38	2.32	0.47	18.7	20.9
GZ-B11	0	56	工人	2	25	0	1	0	0	0	0	0	0	1	1	0	0	0	0	0	0	0	1	0	0	36	20	80	120	80	93.33	NA	99.1	6.36	4.66	1.3	16.8	21.9
GZ-B12	1	67	离退人员	2	45	0	0	0	1	0	0	0	0	0	2	0	0	0	0	0	0	0	1	0	0	36.4	18	97	147	95	112.33	387	96.3	7.75	5.26	0.56	19.4	23.3
GZ-B13	1	63	离退人员	2	28	0	0	1	0	0	0	0	0	1	2	1	0	0	0	0	0	0	1	0	0	38.2	19	96	125	84	97.67	329.84	97.5	6.51	2.8	2.74	16.6	14.8
GZ-B14	1	34	干部职员	3	38	1	0	1	1	1	1	0	0	1	2	0	1	0	0	0	0	0	1	0	1	37.1	18	82	112	60	77.33	450	97.1	7	6.44	0.36	32.6	52.42
GZ-B15	1	61	家务及待业	3	32	1	0	1	0	0	0	0	0	1	4	0	1	0	0	0	0	0	1	0	0	38.3	20	96	156	89	111.33	NA	94.4	5.1	3.14	1.21	17.1	29.1
GZ-B16	1	41	工人	2	21	0	0	1	1	0	0	0	0	0	1	0	0	0	0	0	0	0	1	0	0	36.8	18	92	132	82	98.67	NA	97	4.72	3.34	0.88	19	37
GZ-B17	0	62	离退人员	3	37	1	0	1	0	0	0	0	0	0	2	1	0	0	0	0	0	0	1	0	1	37	20	68	122	90	100.67	250	98	6.4	4.61	0.96	9.9	15.9
GZ-B18	1	65	离退人员	2	29	0	0	1	0	0	0	0	0	1	2	1	0	0	0	0	0	0	1	0	0	37	20	78	120	60	80	300	97	5	3.17	1.38	10.5	12.2
GZ-B19	0	67	农民	2	26	0	0	1	0	0	0	0	0	1	2	0	0	0	0	0	0	0	1	0	0	36.6	20	93	151	83	105.67	379	95	7.2	3.15	3.42	12.4	19.2
GZ-B2	1	65	离退人员	3	25	0	0	1	1	0	0	1	1	1	5	0	1	1	0	1	1	1	1	1	0	36.8	15	61	161	88	112.33	NA	98	26.08	23.35	0.84	365.1	233.6
GZ-B20	0	47	医务人员	2	29	0	0	1	1	0	0	0	0	0	2	0	0	0	0	0	0	0	1	0	0	37	20	85	122	83	96	400	98	4.18	2.58	1.23	12.7	5.4
GZ-B21	1	41	商业服务	2	33	0	0	1	1	0	0	0	0	0	2	1	0	0	0	0	0	0	1	0	0	36.8	20	88	120	85	96.67	310	97	4.33	2.44	1.49	22.8	23.4
GZ-B22	0	32	工人	2	39	0	0	1	1	0	0	0	0	0	2	0	0	0	0	0	0	0	1	0	0	38.6	22	90	124	85	98	400	98	3.85	2	1.35	16.3	29.4
GZ-B23	0	65	家务及待业	2	33	0	0	1	0	1	0	0	0	0	2	0	0	0	0	0	0	0	1	0	0	37.7	18	82	135	81	99	420	98	4.21	2.34	1.37	10.8	5.2
GZ-B24-D	1	30	干部职员	2	17	0	1	1	1	0	0	0	0	0	2	0	0	0	0	0	0	0	1	0	0	36.8	20	90	119	74	89	407	97.1	5.67	3.05	1.97	14.1	19.2
GZ-B25	0	54	干部职员	2	24	0	0	1	0	0	0	0	0	1	2	0	0	0	0	0	0	0	0	0	0	36.8	20	66	140	66	90.67	423	97	8.55	6.66	1.44	18.2	13.9
GZ-B26	0	63	其它:其他	2	39	0	0	1	1	0	0	0	0	1	3	1	0	0	0	0	0	0	1	0	0	36.8	18	72	109	65	79.67	280	98	2.91	1.48	1.08	10.9	13.5
GZ-B3	1	72	离退人员	3	31	1	0	1	1	0	0	0	0	0	2	0	1	0	0	0	0	1	1	0	0	36.4	16	100	130	70	90	NA	97	14.93	13.47	0.74	16.3	33.6
GZ-B35	0	20	商业服务	2	26	0	1	1	1	0	0	0	0	0	1	0	0	0	0	0	0	0	1	0	0	36.6	22	108	119	89	99	400	100	4.77	2.47	0.49	15.3	12.7
GZ-B37	0	45	家务及待业	2	17	0	0	0	1	0	0	0	0	0	2	1	0	0	0	0	0	0	1	0	0	36.2	20	98	128	101	110	NA	99	6.74	4.54	1.45	13.3	16.5
GZ-B38	1	47	干部职员	2	18	0	0	0	1	0	0	0	1	1	2	1	0	0	0	0	0	0	1	0	0	36	18	80	120	80	93.33	NA	98.8	6.31	4.32	1.42	19.8	12
GZ-B39-D	0	62	家务及待业	1	8	0	1	0	0	0	0	0	0	1	2	0	0	0	0	0	0	0	1	0	0	36.9	20	73	153	75	101	NA	96.6	4.81	2.94	1.48	19.7	30.6
GZ-B4	1	90	离退人员	3	24	1	0	1	1	0	0	0	0	1	3	0	0	0	0	0	0	1	1	0	0	36.4	18	72	131	68	89	NA	97	21.97	19.87	0.33	19.5	9.3
GZ-B40	1	54	教师	3	39	1	0	1	1	0	0	0	0	1	2	0	1	0	0	0	0	0	1	0	1	37	18	93	136	87	103.33	450	97.4	11	10.15	0.4	19.3	13.5
GZ-B41	1	35	不详	2	21	0	1	1	1	0	0	0	0	0	2	0	0	0	0	0	0	0	1	0	0	37.5	20	96	140	90	106.67	NA	99.1	5.62	4	1.31	23.8	38.7
GZ-B42-D	1	43	家务及待业	2	19	0	1	1	0	0	0	0	0	0	2	0	0	0	0	0	0	0	1	0	0	36.8	20	80	128	78	94.67	NA	97.9	4.3	2.14	1.76	22.1	45.5
GZ-B43	1	45	其它:个体经营者	2	19	0	0	1	1	0	0	0	0	1	2	1	0	0	0	0	0	0	1	0	0	36	20	91	118	81	93.33	NA	99.3	6.34	5.29	0.48	38	52
GZ-B44	0	71	家务及待业	3	39	1	0	1	1	0	1	0	0	1	3	0	1	0	0	0	0	0	1	0	1	36	22	55	159	82	107.67	NA	94.1	13.61	11.75	1.47	25.8	63.4
GZ-B45	1	71	离退人员	2	31	0	0	1	0	0	0	0	0	1	2	0	0	0	0	0	0	0	1	0	0	37.4	24	98	128	78	94.67	NA	95.6	4.49	2.5	1.54	13	10.6
GZ-B46	0	41	家务及待业	2	26	0	0	1	1	0	0	0	0	0	3	0	0	0	0	0	0	0	1	0	0	38.6	18	98	125	80	95	500	99	3.59	2.05	1.09	35.7	23.1
GZ-B5	0	33	农民	2	39	0	0	0	0	0	0	0	0	0	1	0	0	0	0	0	0	0	1	0	0	36.7	20	82	133	77	95.67	NA	NA	4.67	1.81	2	37.5	64.8
GZ-B52	1	1	散居儿童	2	14	0	1	1	1	0	0	0	0	0	1	0	0	0	0	0	0	0	0	0	0	36.8	28	118	88	62	70.67	NA	98.5	6.65	1.5	4.5	35.3	17.5
GZ-B8-D	0	27	商业服务	2	13	0	1	1	1	0	0	0	0	0	1	0	0	0	0	0	0	0	1	0	0	36.9	20	88	116	79	91.33	598	98.8	4.06	1.99	0.27	14.2	14.7
GZ-B9	1	24	干部职员	2	25	0	0	0	1	0	0	0	0	0	1	0	0	0	0	0	0	0	1	0	0	36.7	18	80	125	84	97.67	350	99	6.45	3.12	2.75	13.7	15
HZ-B1-D	0	1	散居儿童	2	10	0	1	1	0	0	0	0	0	0	1	0	0	0	0	0	0	0	1	0	0	36.3	32	120	NA	NA	NA	350	100	NA	NA	NA	NA	NA
HZ-B2-D	1	31	其它:贸易公司	2	15	0	1	0	0	0	0	0	1	0	1	0	0	0	0	0	0	0	0	0	0	36.7	17	70	130	68	88.67	503	99	5.19	2.53	1.79	25	25
HZ-B3-D	1	33	商业服务	2	10	0	1	0	0	1	1	0	0	0	2	0	0	0	0	0	0	0	1	0	0	36.4	20	808080	122	80	94	NA	99	NA	NA	NA	NA	NA
HZ-B4-D	0	66	其它:居民	3	22	1	1	1	0	0	0	0	0	1	4	0	0	0	0	0	0	0	0	0	0	37.2	20	90	154	85	108	377	98	9.33	7.97	0.72	37	17
JM-B1	1	7	学生	1	25	0	0	0	1	1	0	0	0	0	1	0	0	0	0	0	0	0	0	0	0	36.3	20	88	99	60	73	NA	98	5.05	2.3	2	24	7
JM-B2	1	61	家务及待业	2	27	0	1	0	1	1	0	0	0	0	2	0	0	0	0	0	0	0	0	0	0	36.2	18	72	118	69	85.33	457.6	99	5.63	4	1.2	24	16
JM-B4	1	18	餐饮食品业	2	4	0	1	0	1	0	0	0	0	0	1	0	0	0	0	0	0	0	1	0	0	36.8	20	69	114	63	80	NA	NA	9.7	0	1.85	NA	NA
JM-B5	1	53	干部职员	2	33	0	0	1	0	1	0	1	0	1	2	0	0	0	0	0	0	0	0	0	0	36.1	20	78	121	67	85	NA	99	4.73	3.16	1.14	16.2	18.9
JY-B1	0	22	学生	2	35	0	0	0	1	0	0	0	0	0	1	0	0	0	0	0	0	0	0	0	0	36.8	20	86	106	70	82	580	99	6.42	3.92	2.07	19	10
JY-B1-1-D	1	34	教师	2	15	0	1	1	1	0	1	0	0	0	1	0	0	0	0	0	0	0	1	0	0	36.8	20	84	120	80	93.33	NA	NA	7.32	4	2.67	43	57
L-B10	1	56	离退人员	3	37	1	0	1	1	1	0	0	0	0	5	0	1	0	0	0	0	1	1	0	1	37.2	21	100	125	78	93.67	220	90	NA	NA	NA	NA	NA
L-B19	1	29	教师	2	11	0	1	0	1	0	0	0	0	0	2	0	0	0	0	0	0	0	1	0	0	36.6	18	82	132	80	97.33	514	99	8.62	5.66	1.92	22	59
L-B2	1	41	工人	1	21	0	0	0	1	0	0	0	0	0	1	0	0	0	0	0	0	0	1	0	0	36.7	20	92	128	80	96	NA	NA	2.65	1.47	0.74	57	61
L-B20	0	40	餐饮食品业	2	21	0	0	0	0	0	0	0	0	1	1	0	0	0	0	0	0	0	0	0	0	36.8	20	88	119	69	85.67	NA	99	6.53	4.79	1.29	42	11
L-B21	0	77	家务及待业	2	12	0	0	0	0	0	0	0	0	0	1	0	0	0	0	0	0	0	1	0	0	36	21	93	170	92	118	267	98	NA	NA	NA	NA	NA
L-B22	1	61	不详	3	40	1	0	1	1	1	0	0	0	1	1	0	0	0	0	0	0	0	1	0	1	37	20	80	137	85	102.33	226	99	NA	NA	NA	NA	NA
L-B23	1	24	餐饮食品业	2	23	0	1	1	1	1	0	0	0	0	1	0	0	0	0	0	0	0	0	0	0	36.6	18	80	108	68	81.33	442	98	NA	NA	NA	NA	NA
L-B25	1	54	农民	2	20	0	0	0	1	0	0	0	0	0	1	0	0	0	0	0	0	0	1	0	0	36.5	20	96	120	80	93.33	500	100	5.37	3.24	1.41	30	30
L-B3	0	37	工人	1	19	0	0	0	1	0	0	0	0	0	1	0	0	0	0	0	0	0	1	0	0	36.7	20	89	110	75	86.67	NA	98	4.15	2.27	1.33	27	12
L-B37	1	9	学生	2	11	0	1	1	1	0	0	1	0	0	2	0	0	0	0	0	0	0	1	0	0	36.7	20	70	108	67	80.67	98	NA	NA	1.68	64	NA	NA
L-B38	1	37	家务及待业	2	14	0	1	1	0	0	0	0	0	0	2	0	0	0	0	0	0	0	1	0	0	36	20	60	104	62	76	451	99	5.53	2.71	2.35	13.5	14.2
L-B4	1	46	工人	2	13	0	0	0	1	0	1	0	0	1	1	0	0	0	0	0	0	0	0	0	0	37	20	80	120	80	93.33	NA	NA	4.03	2.6	1.04	32	33
L-B8	0	58	其它:旅游人员	3	38	1	0	1	0	0	0	0	1	0	5	0	1	0	0	0	0	0	1	0	1	36.5	19	76	120	70	86.67	NA	98	NA	NA	NA	NA	NA
L-B9	0	66	家务及待业	3	25	1	0	1	1	0	0	0	0	0	5	0	0	0	0	0	0	1	1	0	1	36.8	25	64	122	68	86	188	92	NA	NA	NA	NA	NA
MM-B1	1	40	商业服务	2	37	0	0	1	1	0	0	0	0	0	2	0	0	0	0	0	0	0	1	0	0	36.4	19	79	116	84	94.67	496	99	5.9	4.18	1.11	37	90
MM-B2	1	34	其它:工程师	2	16	0	0	0	0	1	0	0	0	0	2	0	0	0	0	0	0	0	0	0	0	36.4	16	95	143	94	110.33	NA	98	6.16	4.43	1.96	23	20
MM-B3	0	56	家务及待业	2	26	0	0	0	0	0	0	0	0	0	5	0	0	0	0	0	0	0	0	0	0	36.5	20	55	135	75	95	534	96	5.07	1.34	NA	NA	NA
MM-B4	1	52	农民	3	26	1	0	1	1	0	0	0	0	0	2	0	0	0	0	0	0	0	0	0	0	36.3	20	122	115	78	90.33	336	99	5.24	2.97	1.91	26	35
MM-B5	1	60	商业服务	2	25	0	1	0	0	0	0	0	0	0	5	0	0	0	0	0	0	0	1	0	0	36.7	20	70	135	79	97.67	352	97	4.11	NA	0.82	NA	NA
MZ-B2-1	0	25	干部职员	2	32	0	0	0	0	0	0	0	0	0	1	0	0	0	0	0	0	0	0	0	0	36.2	20	70	95	55	68.33	NA	98	6.24	4.26	1.3	13	15
SG-B1-D	0	29	商业服务	2	13	0	0	1	0	1	0	0	0	0	1	0	0	0	0	0	0	0	1	0	0	36.8	20	80	126	64	84.67	NA	NA	5.63	3.55	1.31	42	86
ST-B2-D	1	14	学生	2	15	0	1	1	0	0	0	0	0	0	1	0	0	0	0	0	0	0	1	0	0	38.2	22	128	148	96	113.33	450	98	5	2.6	1.9	18	12
SZ-B1	0	44	其它:未提供	2	37	0	0	1	0	0	0	0	0	0	2	0	0	0	0	0	0	0	0	0	0	36.2	19	62	122	86	98	495	98.6	5.08	2.97	1.62	16	14
SZ-B10	0	45	公共场所服务员	2	30	0	0	1	1	0	0	0	0	0	2	0	0	0	0	0	0	0	0	0	0	36.6	20	76	102	65	77.33	408	97.1	5.74	3.42	1.91	17	17
SZ-B100	1	62	离退人员	3	32	1	0	1	0	0	0	0	0	1	3	1	1	0	0	0	0	1	0	0	1	37.4	20	64	124	78	93.33	267	97.6	8.92	8.08	0.53	30	18
SZ-B105	1	30	干部职员	2	35	0	1	0	0	0	0	1	0	0	1	0	0	0	0	0	0	0	0	0	0	37.3	20	83	136	91	106	NA	98	6.26	3.46	2.12	27	30
SZ-B106	1	58	其它:司机	2	38	0	0	0	0	0	0	0	0	1	2	0	0	0	0	0	0	0	0	0	0	36.5	20	92	165	97	119.67	NA	98	9.52	6.8	1.87	20	22
SZ-B107	0	58	家务及待业	3	36	1	1	1	0	0	0	0	0	0	5	0	0	0	0	0	0	0	0	0	1	37	20	88	126	77	93.33	319	95.1	6.07	4.43	1.24	22	20
SZ-B108	1	22	工人	2	31	0	0	1	0	0	0	1	0	0	2	0	0	0	0	0	0	0	1	0	1	38	20	102	124	77	92.67	397	97.3	3.76	1.58	1.58	16	24
SZ-B109	1	34	其它:其他	2	29	0	0	1	1	0	0	0	0	0	2	0	0	0	0	0	0	0	0	0	0	36.5	20	82	122	80	94	425	97.7	5.61	2.12	2.8	18	32
SZ-B11	0	37	家务及待业	2	31	0	0	1	1	0	0	0	0	0	2	0	0	0	0	0	0	0	0	0	1	38.6	25	75	110	80	90	322	98	3.77	3.27	0.36	19	16
SZ-B110	0	51	其它:未提供	2	35	0	0	1	0	0	0	0	0	0	2	0	0	0	0	0	0	0	0	0	0	36.6	18	75	141	94	109.67	453	98.2	6.17	4.24	1.24	27	28
SZ-B111	1	41	工人	2	36	0	0	1	0	0	0	0	0	1	2	1	0	0	0	0	0	0	0	0	0	37.2	20	116	115	92	99.67	384	96.2	6.91	3.7	2.53	13	12
SZ-B112	1	68	离退人员	2	39	0	0	1	0	0	0	0	0	0	2	1	0	0	0	0	0	0	0	0	0	36	18	63	121	63	82.33	563	99.8	5.08	3.11	1.39	13	11
SZ-B113	1	53	家务及待业	2	28	0	0	1	1	0	0	0	0	0	2	1	0	0	0	0	0	0	0	0	0	36.5	20	94	119	89	99	282	96.1	3.2	1.34	1.39	24	25
SZ-B114	0	53	家务及待业	2	58	0	0	1	1	1	0	0	0	0	2	1	0	0	0	0	0	0	0	0	0	36.2	20	71	153	98	116.33	419	97.4	4.35	3.01	0.99	17	16
SZ-B115	0	50	家务及待业	2	31	0	1	1	0	0	0	0	0	0	1	0	0	0	0	0	0	0	0	0	0	36.1	22	88	129	88	101.67	457	99.6	3.91	2.23	0.3	28	54
SZ-B116	0	57	离退人员	2	54	0	0	1	0	0	0	0	0	1	2	1	0	0	0	0	0	0	0	0	0	37.2	20	80	149	90	109.67	468	98	4.8	2.91	1.25	23	23
SZ-B117	0	43	家务及待业	2	31	0	0	0	1	0	0	0	0	1	1	0	0	0	0	0	0	0	0	0	0	37	20	83	109	68	81.67	472	98.5	6.79	4.46	1.82	15	13
SZ-B11-D	1	54	其它:其他	2	16	0	1	1	1	0	0	0	0	0	2	0	0	0	0	0	0	0	1	0	0	36.7	20	107	131	91	104.33	NA	NA	8.86	6.75	1.35	26	49
SZ-B12	1	43	工人	2	26	0	1	1	1	0	0	0	1	0	3	0	0	0	0	0	0	0	0	0	0	38.5	20	96	146	105	118.67	589	100	4.15	1.63	1.93	19	11
SZ-B120	1	44	干部职员	2	15	0	0	0	0	0	0	0	1	0	1	0	0	0	0	0	0	0	0	0	0	36.9	20	90	155	97	116.33	186	77.3	9.15	5.81	2.72	25	37
SZ-B121	0	62	家务及待业	3	37	0	0	1	0	0	1	0	0	1	5	0	1	0	0	0	0	1	1	0	1	38	23	94	156	90	112	306	97.5	6.98	4.71	1.26	26	87
SZ-B122	0	62	离退人员	2	38	0	0	1	0	0	0	0	0	0	2	1	0	0	0	0	0	0	0	0	0	36.9	18	110	133	89	103.67	442	98.1	6.86	4.49	1.85	17	19
SZ-B123	0	64	离退人员	2	28	0	0	1	1	1	1	0	0	1	2	1	0	0	0	0	0	0	0	0	0	36.7	20	79	151	89	109.67	348	94.2	4.51	2.75	1.53	36.1	34.6
SZ-B124	1	64	其它:其他	3	34	1	0	1	1	1	0	0	0	1	3	0	1	0	0	0	0	0	1	0	1	37.6	22	84	115	75	88.33	364	98.6	6.91	4.94	1.35	47	55
SZ-B125	1	50	其它:个体户	3	38	1	0	1	0	0	0	0	0	1	2	0	1	0	0	0	0	0	0	0	1	37.5	19	92	144	98	113.33	346	98.7	5.18	4.13	0.64	8	16
SZ-B126	1	38	其它:个体户	2	29	0	0	1	0	1	0	1	0	1	1	0	0	0	0	0	0	0	1	0	1	37.8	22	112	131	86	101	414	99	6.25	3.69	1.79	13	15
SZ-B128	1	55	其它:职员	3	35	1	0	1	1	0	1	0	0	0	5	0	1	0	0	0	0	0	1	0	1	36.6	20	79	144	90	108	282	99.5	5.95	5.07	0.31	12	42
SZ-B129	1	56	干部职员	3	32	0	0	1	1	1	0	0	0	1	2	1	1	0	0	0	0	0	0	0	1	37.8	22	96	158	106	123.33	254	96.4	4.94	3.62	0.71	16	24
SZ-B12-D	1	25	商业服务	2	14	0	1	1	0	0	0	0	0	0	2	0	0	0	0	0	0	0	0	0	0	38.3	22	92	137	79	98.33	464	98	3.98	2.01	1.49	36	34
SZ-B13	0	48	工人	2	30	0	0	1	1	0	0	0	0	1	3	0	0	0	0	0	0	0	0	0	0	37.3	20	102	143	95	111	403	99.1	4.81	2.94	1.37	19	16
SZ-B130	1	61	其它:其他	3	41	1	0	1	1	0	0	0	0	1	2	0	1	0	0	0	0	0	1	0	1	36.4	19	62	111	72	85	367	99.5	7.97	5.8	0.83	40.9	42.4
SZ-B131	1	44	其它:未提供	2	15	0	0	0	0	0	0	0	0	0	2	0	0	0	0	0	0	0	0	0	0	36	20	84	168	103	124.67	400	97.1	4.53	2.1	1.73	15	11
SZ-B132	0	33	其它:财务	1	15	0	0	0	0	0	0	0	0	0	1	0	0	0	0	0	0	0	0	0	0	36.3	19	60	98	60	72.67	595	99.4	6.36	3.86	1.83	19	14
SZ-B133	0	65	离退人员	2	15	0	0	0	0	0	0	0	0	1	1	0	0	0	0	0	0	0	0	0	0	36.5	20	108	140	103	115.33	422	97.8	5.87	4.05	1.39	22	21
SZ-B134	0	58	家务及待业	2	39	0	1	1	0	0	0	0	0	1	1	0	0	0	0	0	0	0	0	0	0	37.4	20	90	122	74	90	400	96	4.92	2.98	1.27	20	15
SZ-B135	0	26	家务及待业	2	15	0	0	0	0	0	0	0	0	0	1	0	0	0	0	0	0	0	0	0	0	36.2	18	84	121	69	86.33	402	96.9	12.48	8.46	3.26	14	10
SZ-B136	0	53	家务及待业	2	28	0	0	1	1	0	0	0	0	0	2	0	0	0	0	0	0	0	0	0	0	37	19	86	126	68	87.33	400	97.4	7.91	5.42	1.91	16	10
SZ-B137	0	59	家务及待业	3	38	1	1	1	0	0	0	0	0	0	4	1	1	0	0	0	0	0	0	0	1	37.3	18	82	108	60	76	227	97	6.77	5.14	0.88	15	15
SZ-B138	1	46	家务及待业	3	46	1	0	1	1	1	1	0	0	0	3	0	1	1	0	0	0	1	1	0	1	38.5	20	89	129	85	99.67	177	96	5.02	3.25	0.86	28	44
SZ-B139	1	56	公共场所服务员	3	38	0	0	1	1	0	0	0	1	1	5	1	1	1	0	0	0	1	1	1	1	37.2	22	100	123	87	99	393	99.5	6.1	3.51	1.74	35	69
SZ-B13-D	0	25	家务及待业	2	11	0	1	1	1	0	0	0	0	0	1	0	0	0	0	0	0	0	0	0	0	36.5	20	105	138	83	101.33	443	NA	5.14	3.38	1.26	21	10
SZ-B140	1	60	家务及待业	3	34	0	0	1	1	0	0	0	0	0	5	0	1	0	0	0	0	1	1	0	1	37.8	28	88	117	78	91	278	99.7	5.9	5.01	0.32	24	23
SZ-B14-D	0	5	幼托儿童	1	14	0	1	1	1	0	0	1	0	0	1	0	0	0	0	0	0	0	0	0	0	36.8	20	90	NA	NA	NA	NA	100	5.84	2.85	2.37	67.8	15.6
SZ-B15	0	56	家务及待业	3	33	1	0	1	0	0	0	0	0	0	5	0	1	0	0	0	0	0	0	0	1	37.4	19	84	146	100	115.33	162	94.7	8.53	7.19	0.82	23	37
SZ-B15-D	0	32	家务及待业	2	12	0	1	1	1	0	0	0	0	0	1	0	0	0	0	0	0	0	0	0	0	36.8	20	101	107	76	86.33	418	97.4	5.46	3.46	1.5	21	11
SZ-B16	1	64	工人	3	42	1	0	1	0	1	0	0	0	1	5	1	1	0	0	0	0	1	1	0	0	37.2	20	68	111	74	86.33	381	99.5	3.76	3.12	0.3	26	38
SZ-B16-D	0	2	散居儿童	2	13	0	1	1	0	0	0	0	0	0	1	0	0	0	0	0	0	0	1	0	0	37.3	20	110	NA	NA	NA	NA	NA	11.46	4.11	6.48	36	13
SZ-B17	1	57	干部职员	3	37	1	0	1	0	0	0	0	0	0	2	0	0	0	0	0	0	0	0	0	0	37.1	16	82	104	75	84.67	278	98.6	5.59	3.73	1.19	10	11
SZ-B17-D	0	28	其它:个体户	2	16	0	1	1	1	0	0	0	0	0	2	0	0	0	0	0	0	0	0	0	0	37.1	23	66	125	75	91.67	133	69.1	3.62	2.16	1.21	36.6	22
SZ-B18	1	23	其它:未提供	2	27	0	0	1	1	1	0	0	0	0	1	0	0	0	0	0	0	0	0	0	0	36.8	19	85	138	81	100	457	98.2	7.64	3.99	2.93	22	28
SZ-B18-D	0	20	学生	2	15	0	1	1	0	0	0	0	0	0	2	0	0	0	0	0	0	0	0	0	0	37.2	20	80	115	78	90.33	543	99.2	6.61	3.91	1.88	18	11
SZ-B19	0	49	家务及待业	2	28	0	0	0	1	0	0	0	0	0	3	0	0	0	0	0	0	0	1	0	0	36.8	20	76	138	97	110.67	260	97.6	4.86	3.7	0.74	26	19
SZ-B19-D	0	47	家务及待业	2	15	0	1	1	1	0	0	0	0	0	2	0	0	0	0	0	0	0	0	0	0	38	20	89	116	75	88.67	453	98.3	10.24	8.12	1.47	43	54
SZ-B1-D	1	6	散居儿童	2	12	0	1	0	1	0	0	0	0	0	1	0	0	0	0	0	0	0	0	0	0	36.9	24	88	NA	NA	NA	485	98.4	5.25	2.02	2.64	22	7
SZ-B2	0	13	学生	2	31	0	1	0	0	0	0	0	0	0	1	0	0	0	0	0	0	0	0	0	0	36.7	22	82	107	71	83	460	98.1	4.35	2.53	1.51	23	19
SZ-B20	1	37	商业服务	2	27	0	0	0	1	0	0	0	0	0	3	0	0	0	0	0	0	0	1	0	0	37	20	95	143	91	108.33	478	99	6.95	4.18	2.14	21	23
SZ-B20-D	1	36	其它:未提供	2	13	0	1	1	1	0	0	1	0	1	1	0	0	0	0	0	0	0	0	0	0	36.6	20	110	110	62	78	NA	99.5	5.22	2.63	1.93	22	19
SZ-B21-D	0	28	家务及待业	2	13	0	1	0	1	0	0	0	0	0	1	0	0	0	0	0	0	0	0	0	0	36.6	20	87	114	84	94	557	99	3.87	56.2	1.09	15	7
SZ-B22-D	0	6	学生	2	19	0	1	1	0	0	0	0	0	0	1	0	0	0	0	0	0	0	0	0	0	36.8	22	101	120	70	86.67	400	97	6.69	3.01	2.85	30	16
SZ-B24-D	0	39	其它:其他	2	17	0	1	1	1	0	0	0	0	0	1	0	0	0	0	0	0	0	0	0	0	37.5	18	80	115	65	81.67	576	99.1	5.57	4.18	0.86	14	8
SZ-B25-D	0	55	其它:未提供	2	8	0	1	1	0	0	0	0	0	0	2	0	0	0	0	0	0	0	0	0	0	36.6	20	91	113	82	92.33	NA	99.4	6.17	3.54	1.93	12	8
SZ-B2-D	1	32	工人	2	21	0	1	0	0	0	0	0	0	0	2	0	0	0	0	0	0	0	0	0	0	37	19	86	136	89	104.67	442	99.7	3.33	1.8	1.15	34.7	21.5
SZ-B3	1	49	其它:未提供	2	24	0	0	0	0	0	0	0	0	0	1	0	0	0	0	0	0	0	0	0	0	36.5	19	70	120	83	95.33	463	98	8.92	5.24	2.87	24	30
SZ-B32	0	67	家务及待业	2	29	0	0	0	1	0	0	0	0	1	2	0	0	0	0	0	0	0	0	0	0	36.5	20	80	140	92	108	558	99.7	4.88	2.53	1.71	19	13
SZ-B33	0	56	家务及待业	3	39	1	0	0	0	0	0	0	0	0	3	0	0	0	0	0	0	0	0	0	1	36.8	20	102	143	99	113.67	291	98.8	9.36	7.02	1.67	11	15
SZ-B34	0	59	离退人员	2	25	0	0	0	0	0	0	0	1	1	2	0	0	0	0	0	0	0	0	0	0	36.4	22	111	161	84	109.67	303	96.3	5.55	2.74	2.27	21.7	9.5
SZ-B35	1	60	离退人员	2	22	0	0	0	0	0	0	0	0	1	1	0	0	0	0	0	0	0	0	0	0	36.7	20	83	134	84	100.67	538	97	6.32	3.4	2.2	27.1	22.2
SZ-B36	0	4	散居儿童	2	29	0	0	0	0	0	0	0	0	1	1	0	0	0	0	0	0	0	0	0	0	36.7	20	102	95	56	69	519	98.5	9.33	2.86	4.94	37	15
SZ-B37	0	34	工人	2	29	0	1	0	0	0	0	0	0	0	1	0	0	0	0	0	0	0	0	0	0	36.6	20	103	125	87	99.67	509	98.5	6.41	4.28	1.51	21	23
SZ-B38	0	61	家务及待业	3	33	1	0	1	0	0	1	0	0	0	2	0	0	0	0	0	0	0	1	0	1	38.3	20	93	134	85	101.33	393	98.9	8.63	6.17	1.65	15	28
SZ-B3-D	0	26	商业服务	2	19	0	1	1	0	0	0	0	0	0	2	0	0	0	0	0	0	0	0	0	0	37.1	19	83	113	77	89	402	97.1	5.93	3.2	2.23	16	17
SZ-B40	1	38	干部职员	2	25	0	1	0	0	0	0	0	0	0	1	0	0	0	0	0	0	0	0	0	0	36.5	14	85	125	85	98.33	NA	97	4.05	1.55	1.66	27.3	18.4
SZ-B41	1	35	干部职员	2	26	0	0	1	0	0	1	0	0	0	1	0	0	0	0	0	0	0	0	0	0	37.5	20	80	110	74	86	432	97.8	6.51	3.43	2.49	22	21
SZ-B42	1	46	其它:个体户	2	32	0	0	1	0	0	0	0	0	0	2	0	0	0	0	0	0	0	0	0	0	38.1	20	100	116	85	95.33	372	99	3.96	2.57	0.76	26	17
SZ-B43	1	13	学生	2	36	0	1	0	0	0	0	0	0	0	1	0	0	0	0	0	0	0	0	0	0	36.2	22	100	NA	NA	NA	NA	99.9	9.84	5.92	3.03	41.3	41.7
SZ-B44	0	9	学生	2	13	0	1	0	0	0	0	0	0	0	1	0	0	0	0	0	0	0	0	0	0	37.2	20	113	133	84	100.33	485	97.7	6.01	3.05	2.15	34	28
SZ-B46	1	38	其它:未提供	2	14	0	0	1	0	0	0	0	0	0	2	0	0	0	0	0	0	0	0	0	0	37	20	82	121	66	84.33	406	97.8	4	2.36	1.23	22	36
SZ-B4-D	0	12	学生	2	18	0	1	0	0	0	0	0	0	0	1	0	0	0	0	0	0	0	1	0	0	36.8	19	84	124	92	102.67	161	65.2	6.84	3.93	2.24	18	19
SZ-B5	1	50	其它:未提供	2	30	0	1	0	0	0	0	0	0	1	1	0	0	0	0	0	0	0	0	0	0	36.6	19	80	138	104	115.33	417	97.3	6.71	4.54	1.41	48	66
SZ-B53	0	50	保育员及保姆	2	28	0	0	1	1	0	0	0	0	0	2	0	0	0	0	0	0	0	1	0	0	36.8	22	109	117	76	89.67	389	98.8	3.94	2.44	1.14	27	22
SZ-B54	1	52	家务及待业	3	22	1	0	1	0	0	0	1	0	0	3	0	1	0	0	0	0	0	1	0	0	39.3	20	112	135	72	93	397	99.9	3.84	2.88	0.47	46	31
SZ-B55	1	40	商业服务	2	31	0	0	1	0	0	0	0	0	0	2	0	0	0	0	0	0	0	0	0	0	36.4	20	92	125	87	99.67	552	98.6	5.55	3.69	1.35	46	83
SZ-B56	0	52	其它:其他	2	38	0	0	1	0	0	1	0	0	0	2	1	0	0	0	0	0	0	1	0	0	38	20	93	115	75	88.33	554	100	6.94	4.89	1.3	21	48
SZ-B57	0	56	离退人员	2	33	0	0	1	0	0	0	0	0	0	3	0	0	0	0	0	0	0	0	0	1	38	20	94	126	82	96.67	383	96.9	6.76	5.62	0.75	21	38
SZ-B58	1	61	离退人员	3	34	1	0	1	0	1	0	0	0	0	3	0	0	0	0	0	0	0	1	0	1	36.8	20	92	99	79	85.67	413	99.5	5.16	3.22	1.26	25	33
SZ-B59	1	58	家务及待业	3	48	1	0	1	0	0	0	0	0	0	4	0	0	0	0	0	0	0	1	0	1	37.8	20	101	129	94	105.67	351	98	4.84	3.2	1.19	13	29
SZ-B5-D	1	20	学生	2	13	0	1	0	0	0	0	0	0	0	1	0	0	0	0	0	0	0	0	0	0	36.6	19	69	129	78	95	585	99	5.52	3.06	1.69	14	9
SZ-B6	0	40	干部职员	2	29	0	1	1	0	0	0	0	0	0	1	0	0	0	0	0	0	0	0	0	0	36.5	20	86	115	68	83.67	440	97.9	2.96	1.91	0.85	19	15
SZ-B60	0	66	家务及待业	2	53	0	0	0	1	0	0	0	0	0	2	1	0	0	0	0	0	0	1	0	0	36.6	20	91	120	85	96.67	441	96.1	7.41	4.61	2.27	18	8
SZ-B61	1	42	离退人员	3	51	1	0	1	1	0	0	0	0	0	5	1	0	0	0	0	0	0	1	0	1	38.1	21	86	142	96	111.33	362	99.3	5	3.68	1.26	27	26
SZ-B63	1	48	其它:未提供	2	15	0	1	1	0	0	0	0	0	0	2	0	0	0	0	0	0	0	1	0	0	40	20	98	109	61	77	408	94.4	7.65	4.93	1.94	35	100
SZ-B64	0	35	家务及待业	2	42	0	0	1	0	0	0	1	0	1	2	1	0	0	0	0	0	0	1	0	0	38	20	112	119	85	96.33	340	99.1	3.88	2.2	1.24	101	168
SZ-B66	0	23	商业服务	2	20	0	0	1	0	0	0	0	0	0	1	0	0	0	0	0	0	0	0	0	0	36.9	18	76	94	65	74.67	NA	99.8	5.88	3.15	2.32	12	6
SZ-B67	0	31	家务及待业	3	32	1	0	0	1	0	0	0	0	0	2	0	0	0	0	0	0	0	1	0	0	36.6	15	62	110	70	83.33	407	97.6	12.89	10.94	1.25	13	8
SZ-B69	1	36	工人	2	24	0	1	0	0	0	0	0	0	0	1	0	0	0	0	0	0	0	0	0	0	36.9	19	74	117	72	87	435	97.9	5.46	2.46	2.31	15	7
SZ-B6-D	0	20	学生	2	13	0	1	1	1	0	0	0	0	0	1	0	0	0	0	0	0	0	0	0	0	37.8	18	98	124	78	93.33	447	98	4.33	2.41	1.38	24	21
SZ-B7	0	10	学生	2	31	0	0	1	0	0	0	0	0	0	1	0	0	0	0	0	0	0	0	0	0	36.3	20	90	100	56	70.67	500	98.7	4.67	2.17	2.05	16	6
SZ-B70	1	63	离退人员	2	49	0	0	1	0	0	0	0	0	0	2	1	0	0	0	0	0	0	0	0	0	38.2	20	70	132	80	97.33	411	97.6	7.36	4.6	1.01	16	22
SZ-B72	0	35	其它:未提供	2	41	0	0	1	0	0	0	0	0	0	2	1	0	0	0	0	0	0	0	0	0	37.5	20	86	111	74	86.33	443	98.4	4.23	2	1.75	22	16
SZ-B73	0	7	学生	2	28	0	0	1	1	0	0	0	0	0	1	0	0	0	0	0	0	0	0	0	0	36.6	22	69	112	62	78.67	490	98	5.05	2.41	2.31	27	9
SZ-B74	0	38	工人	2	49	0	1	1	0	0	0	0	0	0	2	1	0	0	0	0	0	0	0	0	0	36.4	19	67	160	101	120.67	454	98.1	6.72	4.53	1.49	24	44
SZ-B75	0	37	其它:未提供	2	27	0	0	1	0	0	0	0	0	0	1	0	0	0	0	0	0	0	0	0	0	36.6	20	100	106	60	75.33	360	96.3	4.55	2.23	1.83	16	7
SZ-B77	0	36	家务及待业	2	26	0	0	1	1	0	0	0	0	0	1	0	0	0	0	0	0	0	0	0	0	37.1	21	104	100	82	88	NA	99.1	6.29	2.88	2.95	24	11
SZ-B78	0	62	医务人员	2	29	0	0	1	0	0	0	0	0	0	3	0	0	0	0	0	0	0	0	0	1	38	20	86	131	82	98.33	458	98.6	4.03	2.86	0.78	23	11
SZ-B79	1	37	工人	2	30	0	0	0	1	0	0	0	0	0	1	0	0	0	0	0	0	0	0	0	0	36.7	20	89	113	74	87	395	97.2	5.29	2.66	1.6	18.8	15
SZ-B7-D	1	45	其它:其他	2	21	0	1	1	1	0	0	0	0	0	3	0	0	0	0	0	0	0	0	0	0	38.2	20	100	135	83	100.33	440	97.8	4.83	3.37	0.83	34	76
SZ-B8	0	60	离退人员	2	30	0	0	0	1	0	0	0	0	0	2	0	0	0	0	0	0	0	0	0	0	36.8	21	90	130	66	87.33	NA	98	NA	0	NA	25	15.4
SZ-B80	0	57	工人	3	22	1	0	1	0	0	1	0	0	0	2	0	0	0	0	0	0	0	0	0	0	37.8	20	89	132	76	94.67	334	99.5	6.45	4.84	1.03	14	43
SZ-B81	1	63	家务及待业	2	26	0	0	1	0	1	0	1	0	0	1	0	0	0	0	0	0	0	0	0	0	37.7	20	86	127	75	92.33	434	96.4	3.47	1.92	1.2	37	34
SZ-B82	1	56	其它:企业负责人	2	23	0	0	1	1	0	0	0	0	1	2	0	0	0	0	0	0	0	0	0	0	36.6	21	118	141	95	110.33	355	98.2	4.68	2.68	1.38	34.7	25.8
SZ-B83	0	41	其它:企业负责人	2	23	0	0	1	1	0	0	0	0	0	2	0	0	0	0	0	0	0	0	0	0	37.2	21	98	110	85	93.33	485	98.2	4.68	2.68	1.38	34.7	25.8
SZ-B84	1	25	其它:未提供	2	33	0	0	1	0	0	1	0	0	0	2	0	0	0	0	0	0	0	1	0	1	37.5	20	82	108	77	87.33	450	98	10.52	7.68	1.6	10	11
SZ-B85	0	57	商业服务	2	28	0	0	0	0	0	0	0	0	1	2	0	0	0	0	0	0	0	0	0	0	36.6	19	89	115	79	91	413	96	3.49	2.02	0.96	26	15
SZ-B86	1	25	家务及待业	2	34	0	1	1	1	0	0	0	0	1	2	0	0	0	0	0	0	0	0	0	0	38	22	109	113	84	93.67	400	98	5.11	2.76	1.33	83	115
SZ-B87	0	58	离退人员	3	44	0	1	1	1	0	1	0	0	0	5	0	1	1	0	0	0	1	1	0	0	37.8	30	93	135	64	87.67	549	94	13.12	9.06	2.74	71	86
SZ-B88	0	64	离退人员	3	33	0	0	1	1	0	0	0	0	1	5	0	1	0	0	0	0	0	0	0	1	36.8	20	94	120	83	95.33	171	97.6	5.15	3.9	0.95	46	42
SZ-B89	0	64	其它:其他	3	39	0	0	1	0	0	0	1	1	0	5	0	1	1	0	0	0	1	1	0	1	36.5	36	82	141	82	101.67	325	99.1	9.76	7.66	0.93	32	59
SZ-B8-D	0	29	商业服务	2	21	0	1	0	1	0	0	0	1	0	2	0	0	0	0	0	0	0	0	0	0	36.3	20	72	112	72	85.33	460	98.8	4.93	2.55	1.75	26	11
SZ-B9	0	20	学生	2	25	0	0	0	1	0	0	0	0	0	1	0	0	0	0	0	0	0	0	0	0	36.6	20	90	112	77	88.67	400	98	5.14	2.26	2.06	29.9	17.6
SZ-B90	1	34	商业服务	3	27	1	0	1	1	0	0	0	0	0	5	0	0	0	0	0	0	0	0	0	1	38	20	87	134	81	98.67	311	98	4.63	3.15	0.97	21	31
SZ-B91	1	54	离退人员	3	36	1	0	1	0	0	0	0	0	0	5	1	1	0	0	0	0	0	0	0	1	37.9	19	93	158	98	118	350	96	4.79	3.22	1.12	29	32
SZ-B92	0	69	其它:其他	3	36	0	0	0	0	0	0	1	0	1	5	0	1	0	0	0	0	1	1	0	1	38.3	20	93	187	105	132.33	335	99.7	6.43	4.62	1.28	19	36
SZ-B93	0	78	离退人员	3	37	1	0	1	0	0	0	0	0	1	5	0	1	0	0	0	0	0	1	0	0	37	22	85	139	78	98.33	186	96	4.73	3.77	0.89	22	19
SZ-B94	0	62	离退人员	2	32	0	1	1	1	0	0	0	0	0	5	1	0	0	0	0	0	0	1	0	0	37	20	78	135	75	95	NA	99.6	3.63	1.14	1.64	38	33
SZ-B95	0	64	家务及待业	3	49	0	0	1	1	1	0	0	1	1	2	0	1	1	0	0	0	1	1	0	1	36	22	69	138	79	98.67	398	100	5.7	4.02	1.05	16	18
SZ-B96	0	51	商业服务	2	20	0	0	0	1	0	0	0	0	1	2	0	0	0	0	0	0	0	0	0	0	36.6	19	83	146	92	110	367	96	4.23	2.54	1.14	26.5	39.1
SZ-B97	0	76	离退人员	3	50	0	1	0	0	1	0	0	0	1	4	1	1	0	0	0	0	1	1	0	1	36.9	22	76	121	81	94.33	289	99.1	5.35	4.01	0.93	26	20
SZ-B98	1	65	家务及待业	3	33	1	0	1	0	1	0	0	0	0	3	0	1	0	0	0	0	1	0	0	1	37.1	20	85	117	80	92.33	413	99.3	5.33	3.75	0.99	27	63
SZ-B99	1	66	离退人员	3	42	1	0	1	0	1	0	0	0	1	5	1	1	0	0	0	0	1	1	0	1	36.5	20	82	136	78	97.33	485	98.8	5.16	4.09	0.58	24	36
SZ-B9-D	0	46	其它:其他	2	24	0	1	1	0	0	1	0	0	0	2	0	0	0	0	0	0	0	0	0	0	36.7	19	82	119	72	87.67	493	99.6	7.17	5.35	1.33	20	19
YJ-B1-D	1	28	干部职员	2	14	0	1	1	0	0	0	0	0	0	1	0	0	0	0	0	0	0	0	0	0	36.6	18	73	141	89	106.33	303	99	NA	NA	NA	NA	NA
YJ-B2-D	0	27	干部职员	2	12	0	1	0	0	0	0	0	0	0	3	0	0	0	0	0	0	0	0	0	0	36.5	18	67	92	57	68.67	439	99	NA	NA	NA	NA	NA
YJ-B3-D	1	56	不详	2	20	0	1	0	0	1	0	0	0	0	1	0	0	0	0	0	0	0	0	0	0	36.5	16	56	127	91	103	210	99	NA	NA	NA	NA	NA
ZH-B44	1	67	家务及待业	3	23	1	0	1	0	0	0	0	0	1	5	0	0	0	0	0	1	0	1	1	1	36.5	16	72	161	89	113	393	99	7.01	5.75	0.62	19.6	12.4
ZH-B45	0	53	家务及待业	2	33	0	0	0	1	0	0	0	1	1	2	0	0	0	0	0	0	0	1	0	0	36.5	20	88	118	76	90	368	98	5.16	3.5	1.26	14.2	19.9
ZH-B46	1	56	家务及待业	2	15	0	0	0	0	0	0	0	0	1	1	0	0	0	0	0	0	0	0	0	0	36.2	20	93	129	101	110.33	442	97.1	5.08	2.78	1.74	19.6	31.8
ZH-B47	0	63	离退人员	2	13	0	0	0	0	0	0	0	0	1	1	0	0	0	0	0	0	0	0	0	0	37	20	72	139	80	99.67	408	97.9	7.36	4.21	2.35	16.6	12.3
ZH-B48	0	29	其它:个体	2	34	0	0	1	1	0	0	0	0	0	1	0	0	0	0	0	0	0	0	0	0	36.6	20	64	121	64	83	486	98	6.9	3.93	2.14	19.8	22.1
ZH-B49	0	56	离退人员	2	26	0	0	0	1	0	0	0	0	0	2	0	0	0	0	0	0	0	0	0	0	36.8	20	96	142	90	107.33	519	99.2	6.61	3.93	2.16	9.6	12.9
ZH-B50	1	69	离退人员	2	32	0	0	1	0	0	0	0	0	1	1	0	0	0	0	0	0	0	1	0	0	36.2	20	82	138	81	100	368	98	6.26	3.19	2.19	18.7	20.9
ZH-B51	1	44	商业服务	2	31	0	0	0	0	0	0	0	0	0	1	0	0	0	0	0	0	0	1	0	0	36.6	19	70	105	77	86.33	447	99	4.13	1.88	1.68	39.7	74
ZH-B52	1	32	商业服务	2	34	0	0	1	0	0	0	0	0	0	1	0	0	0	0	0	0	0	0	0	0	36.2	20	100	106	66	79.33	348	97	4.26	1.96	1.71	20.9	19.8
ZH-B53	1	35	家务及待业	2	32	0	1	1	0	1	0	0	0	0	2	0	0	0	0	0	0	0	1	0	0	37.7	18	108	127	82	97	471	96.4	3.57	1.36	1.7	14.7	16.5
ZH-B54	1	45	商业服务	2	35	0	1	0	0	0	0	0	1	0	1	0	0	0	0	0	0	0	0	0	0	36	19	75	106	70	82	480	95	5.39	2.85	1.96	12.9	14.7
ZH-B55	1	60	家务及待业	3	34	1	0	1	1	0	0	0	0	1	5	0	0	1	0	0	0	1	1	0	1	36.2	21	72	112	72	85.33	551	100	6.48	4.23	1.22	24.2	21.2
ZH-B57	0	34	商业服务	2	42	0	0	1	1	0	0	0	0	0	1	0	0	0	0	0	0	0	1	0	0	36.5	18	70	115	68	83.67	450	100	6.63	3.4	2.55	16	20.2
ZH-B58	1	66	家务及待业	2	21	0	0	1	0	0	0	0	0	0	1	0	0	0	0	0	0	0	1	0	0	38	18	106	156	93	114	320	98	8.49	5.23	2.47	29.1	29
ZH-B61	0	36	教师	2	24	0	0	0	0	0	0	0	0	0	1	0	0	0	0	0	0	0	0	0	0	36.9	18	76	127	89	101.67	489.5	99	8.1	4.77	2.54	15.5	14.8
ZH-B62	0	32	商业服务	2	23	0	0	0	1	0	0	0	0	1	2	0	0	0	0	0	0	0	1	0	0	36	20	80	98	76	83.33	350	100	3.96	1.92	1.55	14	13.5
ZH-B63	0	32	家务及待业	3	26	1	0	1	1	0	0	0	0	0	2	0	0	0	0	0	0	0	1	0	0	36.6	19	89	97	69	78.33	334	98	2.93	1.1	1.44	22.8	18.6
ZH-B64	1	65	离退人员	2	45	0	0	0	1	0	0	0	0	1	2	0	0	0	0	0	0	0	1	0	0	36.4	20	87	118	70	86	358	97	5.4	3.16	1.48	18.3	19.9
ZH-B65	0	57	家务及待业	2	15	0	0	1	0	0	0	0	0	0	1	0	0	0	0	0	0	0	1	0	0	36.3	20	88	102	57	72	529	97	4.69	2.64	1.46	13.9	13.5
ZH-B66	0	59	离退人员	2	23	0	0	0	1	0	0	0	0	1	2	0	0	0	0	0	0	0	1	0	0	36.5	17	62	107	66	79.67	425	98	6.89	5.38	1.04	59.2	47.2
ZH-B67	0	71	离退人员	2	29	0	0	0	1	0	0	0	0	1	1	0	0	0	0	0	0	0	0	0	0	36.5	22	71	153	73	99.67	410	97	3.53	1.61	1.61	17.9	10.2
ZH-B68	0	63	离退人员	3	30	1	0	1	1	0	0	0	0	1	2	0	0	0	0	0	0	0	1	0	0	36.5	18	63	129	78	95	521	98	6.07	3.99	1.28	14.7	9.8
ZH-B69	1	63	家务及待业	3	21	1	0	0	0	0	0	0	0	1	2	0	0	0	0	0	0	0	1	0	0	36.5	18	69	115	69	84.33	326	98	9.17	5.9	2.04	20.9	29.3
ZH-B71	0	62	家务及待业	3	14	0	0	0	1	0	0	1	0	1	2	0	0	0	0	0	0	0	1	0	0	36.6	18	63	118	69	85.33	330	98	7.43	4.33	2.35	15.2	16.9
ZH-B72	1	39	家务及待业	2	19	0	0	0	0	0	0	0	0	1	1	0	0	0	0	0	0	0	1	0	0	36.3	18	96	135	100	111.67	430	98.7	6.42	3.99	1.96	26.3	25.6
ZH-B73	1	64	家务及待业	3	28	1	0	1	0	0	1	0	0	0	2	0	0	0	0	0	0	0	1	0	0	36.8	21	68	116	70	85.33	402	98	3.34	2.32	0.71	16.1	21.4
ZH-B74	0	37	商业服务	2	12	0	0	0	0	0	0	0	0	0	1	0	0	0	0	0	0	0	1	0	0	36.5	20	74	119	82	94.33	543	99.1	5.77	2.74	2.25	11.2	5.5
ZH-B75	1	1	散居儿童	2	35	0	1	1	1	0	0	0	0	0	1	0	0	0	0	0	0	0	1	0	0	36.5	20	110	101	66	77.67	471	99	6.1	2.19	3.19	18.9	33.7
ZH-B76	1	64	离退人员	2	43	0	0	1	0	0	0	0	0	1	5	0	0	0	0	0	0	0	1	0	0	36.5	20	61	107	63	77.67	NA	98	5.46	2.67	1.83	29.7	68.7
ZH-B77	0	55	商业服务	2	35	0	0	1	0	0	0	0	0	1	1	0	0	0	0	0	0	0	1	0	0	36.3	20	62	142	85	104	504	97	7.74	4.42	2.52	16.7	15.3
ZH-B78	1	38	家务及待业	2	14	0	1	0	0	0	0	0	0	0	1	0	0	0	0	0	0	0	1	0	0	36.3	20	80	120	80	93.33	410	97	4.23	2.13	1.57	23.6	24.3
ZH-B79	0	64	离退人员	2	33	0	0	1	1	0	0	0	0	0	2	0	0	0	0	0	0	0	1	0	0	36.6	19	88	121	80	93.67	436	98	5.33	2.94	2.06	16.7	22.7
ZJ-B1-1	0	24	家务及待业	2	30	0	0	0	1	1	0	0	0	0	2	0	0	0	0	0	0	0	0	0	0	36.5	20	69	120	75	90	479.5	98	4.5	2.58	1.55	18	21
ZJ-B2-1	1	46	其它:自由职业	2	29	0	0	1	0	0	0	0	0	0	3	0	0	0	0	0	0	0	0	0	0	36.6	20	70	125	80	95	NA	98	7	2.88	3.27	41	45
ZJ-B4	0	64	离退人员	2	19	0	0	1	1	0	0	0	0	0	3	0	0	0	0	0	0	0	1	0	0	36.5	19	74	120	76	90.67	290.9	97	6.3	4.96	0.77	38	54
ZJ-B4-1-D	1	24	餐饮食品业	2	12	0	1	0	1	0	0	0	0	0	3	0	0	0	0	0	0	0	0	0	0	36.5	20	80	120	70	86.67	327.2	97	4.6	2.87	1.25	32	52
ZJ-B5	1	68	离退人员	2	31	0	0	1	1	0	0	0	0	1	3	0	0	0	0	0	0	0	1	0	0	36.5	20	78	110	80	90	320.4	98	4.1	2.25	1.12	37	70
ZJ-B5-1	1	24	农民	2	29	0	0	1	1	0	0	0	0	0	2	0	0	0	0	0	0	0	1	0	0	36.6	20	75	110	75	86.67	NA	98	5.4	3.08	1.36	32	52
ZJ-B6	1	30	餐饮食品业	2	16	0	0	1	1	0	0	0	0	0	3	0	0	0	0	0	0	0	0	0	0	36.9	20	70	120	70	86.67	365.9	98	7.9	5.19	1.8	20	23
ZJ-B6-1-D	0	25	餐饮食品业	2	10	0	1	1	1	0	0	0	0	0	1	0	0	0	0	0	0	0	0	0	0	38	20	90	126	80	95.33	NA	NA	NA	NA	NA	NA	NA
ZJ-B7	0	46	干部职员	3	23	1	0	1	1	1	0	0	0	1	1	0	0	0	0	0	0	0	0	0	0	36	18	62	148	89	108.67	NA	NA	5	2.89	1.65	26.3	36.1
ZJ-B7-1-D	0	40	商业服务	2	11	0	1	1	1	0	0	1	0	0	2	0	0	0	0	0	0	0	0	0	0	37.2	20	66	125	65	85	NA	NA	7.3	3.19	47.8	25	25
ZJ-B8	0	41	家务及待业	2	31	0	0	1	0	1	0	0	0	0	1	0	0	0	0	0	0	0	0	0	0	36.7	20	82	105	77	86.33	NA	100	5.82	4.48	0.88	16.3	13.7
ZJ-B8-1	0	25	商业服务	2	31	0	0	1	0	0	0	0	0	0	3	0	0	0	0	0	0	0	0	0	0	36.5	20	65	115	70	85	NA	97	4.4	2.35	1.57	26	34
ZQ-B1	1	26	其它:职员	2	17	0	0	1	0	1	0	0	0	0	1	0	1	0	0	0	0	0	0	0	0	37.6	20	86	NA	NA	NA	NA	NA	5.18	2.89	1.67	39.1	69.4
ZQ-B1-D	1	37	其它:其他	2	16	0	1	1	0	1	0	0	0	0	1	0	0	0	0	0	0	0	0	0	0	36.6	19	76	121	75	90.33	442	NA	9.42	6.42	2.33	18.1	16.1
ZQ-B2	0	26	工人	2	17	0	1	1	1	0	0	0	0	0	1	0	0	0	0	0	0	0	0	0	0	36.7	18	91	121	89	99.67	NA	NA	7.41	2.75	3.9	27.5	23.7
ZQ-B2-D	1	10	学生	2	13	0	1	0	0	0	0	0	0	0	1	0	0	0	0	0	0	0	0	0	0	36.4	20	92	NA	NA	NA	NA	NA	5.22	2.74	1.81	24.7	7.5
ZQ-B3	0	65	农民	2	18	0	1	1	0	0	0	0	0	0	2	0	0	0	0	0	0	0	0	0	0	36.5	20	78	139	85	103	NA	NA	7.66	4.65	2.41	23.7	20.7
ZQ-B3-D	1	26	家务及待业	2	15	0	1	1	0	1	0	0	0	0	1	0	0	0	0	0	0	0	0	0	0	36.6	20	80	122	70	87.33	NA	NA	7.87	5.32	1.88	16.5	13.5
ZQ-B4	1	64	家务及待业	3	28	1	0	1	0	0	0	0	0	0	1	0	1	0	0	0	0	1	0	0	0	36.2	20	80	NA	NA	NA	NA	NA	5.15	3.24	1.23	24	20
ZQ-B4-D	1	3	散居儿童	2	9	0	1	1	0	0	0	0	0	0	1	0	0	0	0	0	0	0	0	0	0	36.1	20	92	90	NA	NA	NA	NA	6.03	2.18	3.23	37.8	12
ZQ-B5	1	35	工人	2	33	0	1	1	0	0	0	0	0	0	1	0	0	0	0	0	0	0	0	0	0	36.9	19	88	NA	NA	NA	NA	NA	3.68	2.44	0.93	25.3	39.3
ZS-B10	0	31	其它:自由职业者	3	44	0	0	1	0	0	0	0	1	0	2	1	0	1	1	1	1	0	0	0	0	36.8	22	106	111	70	83.67	416	99	5.71	2.99	1.57	27.9	25.4
ZS-B1-D	1	36	其它:司机	2	10	0	1	1	1	0	0	0	1	0	2	0	0	0	0	0	0	0	0	0	0	37	20	81	110	80	90	98	98	5.74	3.2	1.8	28.7	25.5
ZS-B2	0	60	家务及待业	2	33	0	1	0	0	0	0	0	0	1	2	0	0	0	0	0	0	0	0	0	0	36.2	19	86	108	60	76	98	98	6.05	3.62	1.55	43.1	40.2
ZS-B2-D	0	31	工人	2	8	0	1	0	0	0	0	0	0	0	2	0	0	0	0	0	0	0	0	0	0	36.7	20	95	99	69	79	98	98	3.93	2.01	1.47	16	7.2
ZS-B3	0	73	离退人员	2	20	0	0	0	0	0	0	0	1	1	5	0	0	0	0	0	0	0	0	0	0	36.4	20	64	115	70	85	98	98	6.07	4.26	1.07	37.4	34.6
ZS-B3-D	0	29	其它:文员	2	10	0	1	0	0	0	0	0	0	0	2	0	0	0	0	0	0	0	0	0	0	36.6	20	80	120	70	86.67	99	99	3.07	1.91	0.81	21	14.5
ZS-B4-D	0	1	散居儿童	2	8	0	1	0	0	0	0	0	0	0	1	0	0	0	0	0	0	0	0	0	0	36.4	20	82	NA	NA	NA	NA	NA	NA	NA	NA	NA	NA
ZS-B5	0	27	干部职员	2	17	0	0	0	0	0	0	0	0	0	5	0	0	0	0	0	0	0	0	0	0	36.6	20	89	99	72	81	98	98	5.22	2.44	2.33	20.1	9.3
ZS-B6	0	25	家务及待业	2	31	0	0	1	1	0	0	0	0	0	2	0	0	0	0	0	0	0	0	0	0	36.6	19	90	103	68	79.67	98	98	8.09	5.07	2.23	28.7	40.7
ZS-B7	1	68	离退人员	2	23	0	0	0	0	1	0	0	0	0	5	0	0	0	0	0	0	0	0	0	0	36.8	20	78	120	80	93.33	98	98	5.78	3.41	1.7	31.8	50.4
ZS-B8	1	57	工人	2	29	0	1	0	0	0	0	0	0	0	2	0	0	0	0	0	0	0	0	0	0	36.5	20	80	104	71	82	98	98	4.03	2.13	1.37	53.9	63.2
ZS-B9	1	72	离退人员	3	37	1	0	1	1	1	0	0	0	1	5	0	0	1	1	1	1	1	1	1	0	36.8	19	110	128	62	84	179	97.8	21.23	18.94	0.54	40.1	24.9

## Sheet: antibody
Sample No.	IgA(≥0.0622was judged as positive)	IgM(≥0.9152was judged as positive)	IgG(≥0.2705was judged as positive)	The NAb titers of prototype	The NAb titers of Beta	The NAb titers of Delta	The NAb titers of Omicron BA.1	The NAb titers of Omicron BA.2
DG-B1	0.365	0.366	0.615302	#N/A	#N/A	#N/A	#N/A	#N/A
DG-B10	0.015	0.135	-0.002698	#N/A	#N/A	#N/A	#N/A	#N/A
DG-B11	0.465	1.581	1.0893	#N/A	#N/A	#N/A	#N/A	#N/A
DG-B12	0.179	0.022	0.049302	#N/A	#N/A	#N/A	#N/A	#N/A
DG-B13	0.019	0.532	-0.014698	#N/A	#N/A	#N/A	#N/A	#N/A
DG-B14	1.166	0.052	2.7063	#N/A	#N/A	#N/A	#N/A	#N/A
DG-B15	0.105	0.071	0.367302	#N/A	#N/A	#N/A	#N/A	#N/A
DG-B16	0.089	0.054	0.006302	#N/A	#N/A	#N/A	#N/A	#N/A
DG-B17	1.462	1.342	0.929302	#N/A	#N/A	#N/A	#N/A	#N/A
DG-B18	2.735	1.061	0.851302	#N/A	#N/A	#N/A	#N/A	#N/A
DG-B19	1.297	0.126	1.3193	#N/A	#N/A	#N/A	#N/A	#N/A
DG-B1-D	0.23	0.327	0.143302	#N/A	#N/A	#N/A	#N/A	#N/A
DG-B2	0.722	1.26	1.4033	#N/A	#N/A	#N/A	#N/A	#N/A
DG-B21	0.382	0.613	0.427302	#N/A	#N/A	#N/A	#N/A	#N/A
DG-B22	0.173	0.19	0.767302	#N/A	#N/A	#N/A	#N/A	#N/A
DG-B23	0.647	0.491	0.354302	#N/A	#N/A	#N/A	#N/A	#N/A
DG-B24	0.109	0.441	0.093302	#N/A	#N/A	#N/A	#N/A	#N/A
DG-B25	0.082	-0.032	0.025302	#N/A	#N/A	#N/A	#N/A	#N/A
DG-B26	0.042	0.065	-0.002698	#N/A	#N/A	#N/A	#N/A	#N/A
DG-B27	0.241	0.816	0.726302	#N/A	#N/A	#N/A	#N/A	#N/A
DG-B28	0.848	0.457	1.2363	#N/A	#N/A	#N/A	#N/A	#N/A
DG-B29	0.405	0.606	0.259302	#N/A	#N/A	#N/A	#N/A	#N/A
DG-B2-D	0.134	0.036	0.050302	#N/A	#N/A	#N/A	#N/A	#N/A
DG-B3	0.186	1.03	1.0543	#N/A	#N/A	#N/A	#N/A	#N/A
DG-B30	0.709	0.215	0.274302	#N/A	#N/A	#N/A	#N/A	#N/A
DG-B32	0.35	0.436	0.151302	#N/A	#N/A	#N/A	#N/A	#N/A
DG-B33	1.359	1.164	2.4363	#N/A	#N/A	#N/A	#N/A	#N/A
DG-B34	0.128	0.66	0.121302	#N/A	#N/A	#N/A	#N/A	#N/A
DG-B35	0.073	0.024	0.083302	#N/A	#N/A	#N/A	#N/A	#N/A
DG-B36	0.637	0.943	2.1123	#N/A	#N/A	#N/A	#N/A	#N/A
DG-B37	0.535	0.029	0.850302	#N/A	#N/A	#N/A	#N/A	#N/A
DG-B38	0.726	0.276	0.601302	#N/A	#N/A	#N/A	#N/A	#N/A
DG-B39	0.03	0.004	0.069302	#N/A	#N/A	#N/A	#N/A	#N/A
DG-B4	0.006	0.068	0.048302	#N/A	#N/A	#N/A	#N/A	#N/A
DG-B40	0.527	2.558	0.652302	#N/A	#N/A	#N/A	#N/A	#N/A
DG-B41	0.018	-0.131	0.041302	#N/A	#N/A	#N/A	#N/A	#N/A
DG-B42	0.543	2.332	1.8063	#N/A	#N/A	#N/A	#N/A	#N/A
DG-B43	0.543	0.393	0.570302	#N/A	#N/A	#N/A	#N/A	#N/A
DG-B44	0.375	0.276	0.042302	#N/A	#N/A	#N/A	#N/A	#N/A
DG-B45	0.022	-0.003	0.120302	#N/A	#N/A	#N/A	#N/A	#N/A
DG-B46	0.903	0.496	1.1203	#N/A	#N/A	#N/A	#N/A	#N/A
DG-B47	1.626	0.396	0.391302	#N/A	#N/A	#N/A	#N/A	#N/A
DG-B48	0.09	0.077	0.036302	#N/A	#N/A	#N/A	#N/A	#N/A
DG-B49	0.068	0.294	0.149302	#N/A	#N/A	#N/A	#N/A	#N/A
DG-B5	0.127	0.06	0.040302	#N/A	#N/A	#N/A	#N/A	#N/A
DG-B51	0.216	1.027	1.0403	#N/A	#N/A	#N/A	#N/A	#N/A
DG-B52	0.946	0.237	0.600302	#N/A	#N/A	#N/A	#N/A	#N/A
DG-B53	0.116	0.607	0.732302	#N/A	#N/A	#N/A	#N/A	#N/A
DG-B54	0.109	0.386	0.392302	#N/A	#N/A	#N/A	#N/A	#N/A
DG-B55	0.217	0.069	0.312302	#N/A	#N/A	#N/A	#N/A	#N/A
DG-B56	0.018	0.503	0.138302	#N/A	#N/A	#N/A	#N/A	#N/A
DG-B57	0.002	0.015	-0.023698	#N/A	#N/A	#N/A	#N/A	#N/A
DG-B59	0.079	0.087	0.074302	#N/A	#N/A	#N/A	#N/A	#N/A
DG-B6	0.702	-0.032	0.341302	#N/A	#N/A	#N/A	#N/A	#N/A
DG-B60	0.143	0.327	0.541302	#N/A	#N/A	#N/A	#N/A	#N/A
DG-B61	0.077	0.118	0.284302	#N/A	#N/A	#N/A	#N/A	#N/A
DG-B62	0.051	0.229	0.307302	#N/A	#N/A	#N/A	#N/A	#N/A
DG-B63	0.053	0.194	0.630302	#N/A	#N/A	#N/A	#N/A	#N/A
DG-B64	0.31	1.172	0.688302	#N/A	#N/A	#N/A	#N/A	#N/A
DG-B65	0.031	0.024	-0.022698	#N/A	#N/A	#N/A	#N/A	#N/A
DG-B66	0.15	1.472	0.504302	#N/A	#N/A	#N/A	#N/A	#N/A
DG-B67	0.003	-0.023	-0.021698	#N/A	#N/A	#N/A	#N/A	#N/A
DG-B68	0.281	0.024	0.120302	#N/A	#N/A	#N/A	#N/A	#N/A
DG-B69	0.234	-0.01	0.018302	#N/A	#N/A	#N/A	#N/A	#N/A
DG-B7	0.167	0.164	0.019302	#N/A	#N/A	#N/A	#N/A	#N/A
DG-B70	0.04	0.324	0.226302	#N/A	#N/A	#N/A	#N/A	#N/A
DG-B71	0.71	0.935	0.473302	#N/A	#N/A	#N/A	#N/A	#N/A
DG-B72	0.322	2.967	1.0583	#N/A	#N/A	#N/A	#N/A	#N/A
DG-B74	0.337	0.163	0.143302	#N/A	#N/A	#N/A	#N/A	#N/A
DG-B75	0.129	0.055	0.029302	#N/A	#N/A	#N/A	#N/A	#N/A
DG-B76	0.52	0.33	0.564302	#N/A	#N/A	#N/A	#N/A	#N/A
DG-B77	0.087	0.257	0.037302	#N/A	#N/A	#N/A	#N/A	#N/A
DG-B78	0.915	0.416	0.250302	#N/A	#N/A	#N/A	#N/A	#N/A
DG-B79	0.005	0.002	-0.006698	#N/A	#N/A	#N/A	#N/A	#N/A
DG-B8	0.022	0.451	0.065302	#N/A	#N/A	#N/A	#N/A	#N/A
DG-B80	0.194	2.546	1.8253	#N/A	#N/A	#N/A	#N/A	#N/A
DG-B82	0.242	0.68	0.417302	#N/A	#N/A	#N/A	#N/A	#N/A
DG-B9	0.104	0.283	0.276302	#N/A	#N/A	#N/A	#N/A	#N/A
FS-B1	1.967	2.933	1.8413	#N/A	#N/A	#N/A	#N/A	#N/A
FS-B10	0.152	0.332	0.082302	#N/A	#N/A	#N/A	#N/A	#N/A
FS-B11	0.272	0.16	0.097302	#N/A	#N/A	#N/A	#N/A	#N/A
FS-B12	0.191	0.116	0.057302	#N/A	#N/A	#N/A	#N/A	#N/A
FS-B13	2.424	0.85	1.5263	#N/A	#N/A	#N/A	#N/A	#N/A
FS-B14	0.235	0.815	0.820302	#N/A	#N/A	#N/A	#N/A	#N/A
FS-B15	0.043	0.154	0.220302	#N/A	#N/A	#N/A	#N/A	#N/A
FS-B16	0.014	0.169	0.079302	#N/A	#N/A	#N/A	#N/A	#N/A
FS-B17	0.178	0.908	0.434302	#N/A	#N/A	#N/A	#N/A	#N/A
FS-B19	0.493	0.019	0.519302	#N/A	#N/A	#N/A	#N/A	#N/A
FS-B1-D	0.323	0.643	0.454302	#N/A	#N/A	#N/A	#N/A	#N/A
FS-B2	1.929	1.566	1.1853	#N/A	#N/A	#N/A	#N/A	#N/A
FS-B20	0.534	0.129	0.485302	#N/A	#N/A	#N/A	#N/A	#N/A
FS-B21	0.485	0.369	2.2103	#N/A	#N/A	#N/A	#N/A	#N/A
FS-B22	0.045	1.201	0.257302	#N/A	#N/A	#N/A	#N/A	#N/A
FS-B24	0.041	-0.012	0.068302	#N/A	#N/A	#N/A	#N/A	#N/A
FS-B25	0.07	0.188	0.221302	#N/A	#N/A	#N/A	#N/A	#N/A
FS-B26	0.62	3.075	0.977302	#N/A	#N/A	#N/A	#N/A	#N/A
FS-B27	0.061	0.133	0.220302	#N/A	#N/A	#N/A	#N/A	#N/A
FS-B28	0.131	-0.042	0.251302	#N/A	#N/A	#N/A	#N/A	#N/A
FS-B29	0.332	0.052	0.311302	#N/A	#N/A	#N/A	#N/A	#N/A
FS-B2-D	0.472	1.499	0.739302	#N/A	#N/A	#N/A	#N/A	#N/A
FS-B3	0.296	0.701	0.502302	#N/A	#N/A	#N/A	#N/A	#N/A
FS-B31	0.223	0.012	0.217302	#N/A	#N/A	#N/A	#N/A	#N/A
FS-B32	0.112	0.111	0.120302	#N/A	#N/A	#N/A	#N/A	#N/A
FS-B33	0.09	0.066	0.100302	#N/A	#N/A	#N/A	#N/A	#N/A
FS-B3-D	0.03	0.037	0.078302	#N/A	#N/A	#N/A	#N/A	#N/A
FS-B4	0.048	0.086	0.054302	#N/A	#N/A	#N/A	#N/A	#N/A
FS-B4-D	0.023	-0.043	0.052302	#N/A	#N/A	#N/A	#N/A	#N/A
FS-B5-D	0.434	0.618	0.319302	#N/A	#N/A	#N/A	#N/A	#N/A
FS-B6	0.543	0.415	0.310302	#N/A	#N/A	#N/A	#N/A	#N/A
FS-B6-D	1.732	0.331	1.2763	#N/A	#N/A	#N/A	#N/A	#N/A
FS-B7	0.103	0.778	0.077302	#N/A	#N/A	#N/A	#N/A	#N/A
GD2020268	0.00342893	-0.00288478	-0.00154323	#N/A	#N/A	#N/A	#N/A	#N/A
GD2020270	0.0664289	0.0891152	0.170457	#N/A	#N/A	#N/A	#N/A	#N/A
GD2020288	0.0114289	0.0591152	0.00245677	#N/A	#N/A	#N/A	#N/A	#N/A
GD2020294	0.121429	0.119115	0.0884568	#N/A	#N/A	#N/A	#N/A	#N/A
GD2020298	0.00642893	0.110115	0.0354568	#N/A	#N/A	#N/A	#N/A	#N/A
GD2020299	0.257429	0.121115	0.309457	#N/A	#N/A	#N/A	#N/A	#N/A
GD2020305	-0.0295711	-0.0418848	-0.0345432	#N/A	#N/A	#N/A	#N/A	#N/A
GZ-B1	0.151	0.578	0.175302	#N/A	#N/A	#N/A	#N/A	#N/A
GZ-B10	1.677	0.304	0.771302	#N/A	#N/A	#N/A	#N/A	#N/A
GZ-B11	0.016	0.014	0.132302	#N/A	#N/A	#N/A	#N/A	#N/A
GZ-B12	0.7	0.007	0.073302	#N/A	#N/A	#N/A	#N/A	#N/A
GZ-B13	0.272	0.433	0.421302	#N/A	#N/A	#N/A	#N/A	#N/A
GZ-B14	1.007	1.251	0.798302	#N/A	#N/A	#N/A	#N/A	#N/A
GZ-B15	0.408	0.155	0.444302	#N/A	#N/A	#N/A	#N/A	#N/A
GZ-B16	0.08	0.077	0.008302	#N/A	#N/A	#N/A	#N/A	#N/A
GZ-B17	0.177	1.705	0.271302	#N/A	#N/A	#N/A	#N/A	#N/A
GZ-B18	0.64	1.415	0.922302	#N/A	#N/A	#N/A	#N/A	#N/A
GZ-B19	0.002	-0.049	-0.008698	#N/A	#N/A	#N/A	#N/A	#N/A
GZ-B2	0.159	0.151	0.371302	#N/A	#N/A	#N/A	#N/A	#N/A
GZ-B20	0.144	0.269	0.172302	#N/A	#N/A	#N/A	#N/A	#N/A
GZ-B21	0.105	0.12	0.196302	#N/A	#N/A	#N/A	#N/A	#N/A
GZ-B22	0.146	0.156	0.478302	#N/A	#N/A	#N/A	#N/A	#N/A
GZ-B23	0.2	0.533	0.744302	#N/A	#N/A	#N/A	#N/A	#N/A
GZ-B24-D	0.091	0.128	0.503302	#N/A	#N/A	#N/A	#N/A	#N/A
GZ-B25	0.686	0.547	0.326302	#N/A	#N/A	#N/A	#N/A	#N/A
GZ-B26	0.399	0.196	1.3693	#N/A	#N/A	#N/A	#N/A	#N/A
GZ-B3	0.435	0.642	1.0983	#N/A	#N/A	#N/A	#N/A	#N/A
GZ-B35	0.167	0.056	0.201302	#N/A	#N/A	#N/A	#N/A	#N/A
GZ-B37	0.083	0.097	0.093302	#N/A	#N/A	#N/A	#N/A	#N/A
GZ-B38	0.12	0.155	0.363302	#N/A	#N/A	#N/A	#N/A	#N/A
GZ-B39-D	0.213	0.047	0.071302	#N/A	#N/A	#N/A	#N/A	#N/A
GZ-B4	0.347	0.105	0.072302	#N/A	#N/A	#N/A	#N/A	#N/A
GZ-B40	0.253	0.475	0.625302	#N/A	#N/A	#N/A	#N/A	#N/A
GZ-B41	1.095	0.129	0.449302	#N/A	#N/A	#N/A	#N/A	#N/A
GZ-B42-D	0.032	0.045	0.102302	#N/A	#N/A	#N/A	#N/A	#N/A
GZ-B43	0.202	0.207	0.451302	#N/A	#N/A	#N/A	#N/A	#N/A
GZ-B44	0.981	0.25	1.1883	#N/A	#N/A	#N/A	#N/A	#N/A
GZ-B45	0.046	0.004	0.176302	#N/A	#N/A	#N/A	#N/A	#N/A
GZ-B46	0.671	0.957	1.3633	#N/A	#N/A	#N/A	#N/A	#N/A
GZ-B5	0.383	0.111	0.326302	#N/A	#N/A	#N/A	#N/A	#N/A
GZ-B52	0.567	0.074	0.331302	#N/A	#N/A	#N/A	#N/A	#N/A
GZ-B8-D	0.529	0.562	0.639302	#N/A	#N/A	#N/A	#N/A	#N/A
GZ-B9	0.295	0.142	0.224302	#N/A	#N/A	#N/A	#N/A	#N/A
HZ-B1-D	0.962	0.067	1.0093	#N/A	#N/A	#N/A	#N/A	#N/A
HZ-B2-D	0.206	0.021	-0.002698	#N/A	#N/A	#N/A	#N/A	#N/A
HZ-B3-D	1.205	0.53	0.625302	#N/A	#N/A	#N/A	#N/A	#N/A
HZ-B4-D	2.472	0.709	1.3213	#N/A	#N/A	#N/A	#N/A	#N/A
JM-B1	0.31	0.046	0.523302	#N/A	#N/A	#N/A	#N/A	#N/A
JM-B2	0.146	1.005	0.921302	#N/A	#N/A	#N/A	#N/A	#N/A
JM-B4	0.026	-0.022	0.024302	#N/A	#N/A	#N/A	#N/A	#N/A
JM-B5	#N/A	#N/A	#N/A	#N/A	#N/A	#N/A	#N/A	#N/A
JY-B1	0.059	0.262	0.243302	#N/A	#N/A	#N/A	#N/A	#N/A
JY-B1-1-D	#N/A	#N/A	#N/A	#N/A	#N/A	#N/A	#N/A	#N/A
L-B10	0.514	0.838	1.1523	#N/A	#N/A	#N/A	#N/A	#N/A
L-B19	0.171	0.083	0.088302	#N/A	#N/A	#N/A	#N/A	#N/A
L-B2	0.047	0.642	0.252302	#N/A	#N/A	#N/A	#N/A	#N/A
L-B20	-0.004	0.107	0.134302	#N/A	#N/A	#N/A	#N/A	#N/A
L-B21	0.013	0.281	0.098302	#N/A	#N/A	#N/A	#N/A	#N/A
L-B22	1.411	1.211	1.2353	#N/A	#N/A	#N/A	#N/A	#N/A
L-B23	0.122	0.06	0.102302	#N/A	#N/A	#N/A	#N/A	#N/A
L-B25	0.306	0.614	0.391302	#N/A	#N/A	#N/A	#N/A	#N/A
L-B3	0.07	0.158	0.438302	#N/A	#N/A	#N/A	#N/A	#N/A
L-B37	0.343	0.029	0.278302	#N/A	#N/A	#N/A	#N/A	#N/A
L-B38	0.16	0.857	0.221302	#N/A	#N/A	#N/A	#N/A	#N/A
L-B4	0.023	0.064	0.005302	#N/A	#N/A	#N/A	#N/A	#N/A
L-B8	0.562	0.156	1.0783	#N/A	#N/A	#N/A	#N/A	#N/A
L-B9	0.554	0.325	0.898302	#N/A	#N/A	#N/A	#N/A	#N/A
MM-B1	0.722	0.355	0.895302	#N/A	#N/A	#N/A	#N/A	#N/A
MM-B2	0.416	0.028	0.357302	#N/A	#N/A	#N/A	#N/A	#N/A
MM-B3	0.048	0.072	0.049302	#N/A	#N/A	#N/A	#N/A	#N/A
MM-B4	0.106	0.497	0.143302	#N/A	#N/A	#N/A	#N/A	#N/A
MM-B5	0.053	0.067	0.258302	#N/A	#N/A	#N/A	#N/A	#N/A
MZ-B2-1	0.216	-0.016	0.023302	#N/A	#N/A	#N/A	#N/A	#N/A
SG-B1-D	0.055	0.002	0.034302	#N/A	#N/A	#N/A	#N/A	#N/A
ST-B2-D	0.33	0.138	0.146302	#N/A	#N/A	#N/A	#N/A	#N/A
SZ-B1	0.812	1.352	1.2663	#N/A	#N/A	#N/A	#N/A	#N/A
SZ-B10	0.172	2.482	0.492302	128	8	32	4	0
SZ-B100	1.229	2.314	2.8433	#N/A	#N/A	#N/A	#N/A	#N/A
SZ-B105	0.281	0.233	0.117302	16	16	16	8	0
SZ-B106	0.667	2.256	0.240302	#N/A	#N/A	#N/A	#N/A	#N/A
SZ-B107	0.277	1.432	0.846302	#N/A	#N/A	#N/A	#N/A	#N/A
SZ-B108	0.075	1.506	0.531302	#N/A	#N/A	#N/A	#N/A	#N/A
SZ-B109	0.472	2.142	0.083302	#N/A	#N/A	#N/A	#N/A	#N/A
SZ-B11	0.201	0.871	0.713302	64	32	32	8	0
SZ-B110	0.352	0.47	0.287302	#N/A	#N/A	#N/A	#N/A	#N/A
SZ-B111	0.346	1.09	0.181302	#N/A	#N/A	#N/A	#N/A	#N/A
SZ-B112	0.055	0.16	0.109302	#N/A	#N/A	#N/A	#N/A	#N/A
SZ-B113	0.854	0.945	1.4933	#N/A	#N/A	#N/A	#N/A	#N/A
SZ-B114	0.226	0.28	0.285302	#N/A	#N/A	#N/A	#N/A	#N/A
SZ-B115	1.186	0.905	1.2463	#N/A	#N/A	#N/A	#N/A	#N/A
SZ-B116	0.391	1.899	1.7613	#N/A	#N/A	#N/A	#N/A	#N/A
SZ-B117	0.447	1.261	0.668302	#N/A	#N/A	#N/A	#N/A	#N/A
SZ-B11-D	0.587	0.575	0.280302	#N/A	#N/A	#N/A	#N/A	#N/A
SZ-B12	0.357	1.269	0.536302	#N/A	#N/A	#N/A	#N/A	#N/A
SZ-B120	0.31	0.186	0.131302	8	0	32	4	0
SZ-B121	0.816	0.262	0.713302	#N/A	#N/A	#N/A	#N/A	#N/A
SZ-B122	0.794	0.476	2.0203	#N/A	#N/A	#N/A	#N/A	#N/A
SZ-B123	0.567	1.03	1.3543	#N/A	#N/A	#N/A	#N/A	#N/A
SZ-B124	0.924	0.885	0.949302	#N/A	#N/A	#N/A	#N/A	#N/A
SZ-B125	0.405	0.297	0.203302	#N/A	#N/A	#N/A	#N/A	#N/A
SZ-B126	0.337	1.66	0.298302	#N/A	#N/A	#N/A	#N/A	#N/A
SZ-B128	0.551	0.556	0.323302	#N/A	#N/A	#N/A	#N/A	#N/A
SZ-B129	1.889	2.373	1.6273	#N/A	#N/A	#N/A	#N/A	#N/A
SZ-B12-D	1.692	1.134	1.4273	#N/A	#N/A	#N/A	#N/A	#N/A
SZ-B13	0.293	1.825	1.2273	256	16	128	8	0
SZ-B130	0.424	2.232	0.926302	#N/A	#N/A	#N/A	#N/A	#N/A
SZ-B131	0.371	0.835	0.187302	#N/A	#N/A	#N/A	#N/A	#N/A
SZ-B132	0.386	0.033	-0.000698	16	0	128	0	0
SZ-B133	0.285	0.028	0.152302	#N/A	#N/A	#N/A	#N/A	#N/A
SZ-B134	0.674	0.007	0.107302	16	0	0	0	0
SZ-B135	0.005	0.028	0.039302	#N/A	#N/A	#N/A	#N/A	#N/A
SZ-B136	1.096	1.724	1.2553	#N/A	#N/A	#N/A	#N/A	#N/A
SZ-B137	0.36	1.032	0.721302	#N/A	#N/A	#N/A	#N/A	#N/A
SZ-B138	1.6	1.877	1.6173	#N/A	#N/A	#N/A	#N/A	#N/A
SZ-B139	0.823	0.746	0.314302	#N/A	#N/A	#N/A	#N/A	#N/A
SZ-B13-D	0.627	0.401	0.443302	#N/A	#N/A	#N/A	#N/A	#N/A
SZ-B140	1.295	0.249	0.553302	#N/A	#N/A	#N/A	#N/A	#N/A
SZ-B14-D	0.789	0.21	0.222302	#N/A	#N/A	#N/A	#N/A	#N/A
SZ-B15	0.555	1.805	1.4313	512	16	64	16	0
SZ-B15-D	0.093	-0.047	0.049302	#N/A	#N/A	#N/A	#N/A	#N/A
SZ-B16	0.089	1.997	0.655302	256	8	64	0	0
SZ-B16-D	0.44	0.025	0.366302	#N/A	#N/A	#N/A	#N/A	#N/A
SZ-B17	0.299	0.422	0.268302	32	4	16	0	0
SZ-B17-D	0.328	0.229	0.384302	#N/A	#N/A	#N/A	#N/A	#N/A
SZ-B18	0.145	0.147	0.130302	8	0	8	4	0
SZ-B18-D	1.294	2.613	0.705302	#N/A	#N/A	#N/A	#N/A	#N/A
SZ-B19	0.063	0.181	0.512302	32	8	16	16	0
SZ-B19-D	0.777	1.519	1.3323	#N/A	#N/A	#N/A	#N/A	#N/A
SZ-B1-D	0.685	0.092	0.484302	#N/A	#N/A	#N/A	#N/A	#N/A
SZ-B2	0.319	0.076	0.294302	#N/A	#N/A	#N/A	#N/A	#N/A
SZ-B20	0.009	-0.092	-0.021698	#N/A	#N/A	#N/A	#N/A	#N/A
SZ-B20-D	1.717	0.748	0.908302	#N/A	#N/A	#N/A	#N/A	#N/A
SZ-B21-D	0.006	-0.085	-0.016698	#N/A	#N/A	#N/A	#N/A	#N/A
SZ-B22-D	0.808	0.147	0.267302	#N/A	#N/A	#N/A	#N/A	#N/A
SZ-B24-D	0.394	0.176	0.182302	#N/A	#N/A	#N/A	#N/A	#N/A
SZ-B25-D	1.042	0.759	0.676302	#N/A	#N/A	#N/A	#N/A	#N/A
SZ-B2-D	0.318	1.209	0.234302	#N/A	#N/A	#N/A	#N/A	#N/A
SZ-B3	0.37	0.849	0.670302	#N/A	#N/A	#N/A	#N/A	#N/A
SZ-B32	0.075	0.154	0.466302	16	4	4	4	0
SZ-B33	1.166	2.001	2.4893	512	64	128	16	4
SZ-B34	0.067	0.263	0.665302	64	32	8	4	0
SZ-B35	0.121	2.831	0.498302	256	128	128	16	8
SZ-B36	0.354	0.157	0.584302	32	64	16	4	0
SZ-B37	0.173	0.157	0.171302	32	8	32	32	0
SZ-B38	0.403	2.342	0.959302	256	256	256	32	8
SZ-B3-D	0.531	1.411	0.352302	#N/A	#N/A	#N/A	#N/A	#N/A
SZ-B40	-0.026	-0.353	0.053302	#N/A	#N/A	#N/A	#N/A	#N/A
SZ-B41	0.047	0.427	0.009302	128	0	64	4	0
SZ-B42	0.42	1.897	0.794302	128	4	16	4	0
SZ-B43	0.14	0.04	0.187302	#N/A	#N/A	#N/A	#N/A	#N/A
SZ-B44	0.326	0.399	0.268302	8	4	4	4	0
SZ-B46	0.272	1.215	0.626302	#N/A	#N/A	#N/A	#N/A	#N/A
SZ-B4-D	0.188	0.011	0.451302	#N/A	#N/A	#N/A	#N/A	#N/A
SZ-B5	0.687	0.313	0.269302	16	16	16	4	0
SZ-B53	0.476	0.564	1.2383	#N/A	#N/A	#N/A	#N/A	#N/A
SZ-B54	0.979	1.16	1.0493	512	32	256	4	0
SZ-B55	0.344	2.295	0.964302	64	128	128	0	0
SZ-B56	0.399	0.441	0.909302	#N/A	#N/A	#N/A	#N/A	#N/A
SZ-B57	2.42	2.264	0.758302	128	64	128	0	0
SZ-B58	0.249	2.362	0.619302	256	32	32	0	0
SZ-B59	1.011	2.84	1.9863	#N/A	#N/A	#N/A	#N/A	#N/A
SZ-B5-D	0.323	0.178	0.161302	#N/A	#N/A	#N/A	#N/A	#N/A
SZ-B6	0.414	0.627	1.1273	64	32	32	4	4
SZ-B60	0.232	0.45	1.6063	#N/A	#N/A	#N/A	#N/A	#N/A
SZ-B61	2.444	2.446	0.946302	#N/A	#N/A	#N/A	#N/A	#N/A
SZ-B63	1.247	1.536	1.2273	#N/A	#N/A	#N/A	#N/A	#N/A
SZ-B64	0.043	0.045	0.215302	#N/A	#N/A	#N/A	#N/A	#N/A
SZ-B66	0.142	0.016	0.155302	32	4	4	0	0
SZ-B67	0.096	0.652	0.663302	#N/A	#N/A	#N/A	#N/A	#N/A
SZ-B69	0.36	-0.001	0.085302	#N/A	#N/A	#N/A	#N/A	#N/A
SZ-B6-D	0.091	0.042	0.186302	#N/A	#N/A	#N/A	#N/A	#N/A
SZ-B7	0.18	-0.023	0.218302	16	32	8	4	0
SZ-B70	0.078	0.554	0.855302	#N/A	#N/A	#N/A	#N/A	#N/A
SZ-B72	0.298	0.492	0.275302	#N/A	#N/A	#N/A	#N/A	#N/A
SZ-B73	0.131	0.039	0.084302	#N/A	#N/A	#N/A	#N/A	#N/A
SZ-B74	0.186	0.023	0.103302	#N/A	#N/A	#N/A	#N/A	#N/A
SZ-B75	0.31	0.229	0.790302	#N/A	#N/A	#N/A	#N/A	#N/A
SZ-B77	0.161	0.079	0.104302	16	0	0	0	0
SZ-B78	0.121	1.811	1.7983	#N/A	#N/A	#N/A	#N/A	#N/A
SZ-B79	0.052	-0.007	0.023302	#N/A	#N/A	#N/A	#N/A	#N/A
SZ-B7-D	0.072	2.246	0.501302	#N/A	#N/A	#N/A	#N/A	#N/A
SZ-B8	0.164	0.812	1.5663	128	64	128	8	4
SZ-B80	0.722	2.349	0.741302	#N/A	#N/A	#N/A	#N/A	#N/A
SZ-B81	0.655	0.741	1.2223	#N/A	#N/A	#N/A	#N/A	#N/A
SZ-B82	0.058	1.632	0.158302	64	4	16	8	0
SZ-B83	0.251	0.354	1.4223	256	8	32	4	0
SZ-B84	0.197	2.033	1.3223	#N/A	#N/A	#N/A	#N/A	#N/A
SZ-B85	0.354	0.363	0.339302	64	32	0	0	0
SZ-B86	0.148	0.585	0.285302	#N/A	#N/A	#N/A	#N/A	#N/A
SZ-B87	0.415	0.336	1.4413	#N/A	#N/A	#N/A	#N/A	#N/A
SZ-B88	2.116	2.515	1.2733	#N/A	#N/A	#N/A	#N/A	#N/A
SZ-B89	0.44	0.301	1.1773	#N/A	#N/A	#N/A	#N/A	#N/A
SZ-B8-D	0.181	0.449	0.103302	#N/A	#N/A	#N/A	#N/A	#N/A
SZ-B9	-0.002	-0.105	0.113302	#N/A	#N/A	#N/A	#N/A	#N/A
SZ-B90	0.308	2.219	0.570302	#N/A	#N/A	#N/A	#N/A	#N/A
SZ-B91	0.268	0.154	1.5353	#N/A	#N/A	#N/A	#N/A	#N/A
SZ-B92	0.063	0.273	0.186302	#N/A	#N/A	#N/A	#N/A	#N/A
SZ-B93	0.768	1.732	0.846302	#N/A	#N/A	#N/A	#N/A	#N/A
SZ-B94	0.353	0.268	0.030302	8	0	0	0	0
SZ-B95	1.175	1.029	0.406302	#N/A	#N/A	#N/A	#N/A	#N/A
SZ-B96	0.569	1.395	0.676302	#N/A	#N/A	#N/A	#N/A	#N/A
SZ-B97	0.147	0.508	0.803302	#N/A	#N/A	#N/A	#N/A	#N/A
SZ-B98	0.999	1.639	1.5083	#N/A	#N/A	#N/A	#N/A	#N/A
SZ-B99	0.311	2.449	1.4123	#N/A	#N/A	#N/A	#N/A	#N/A
SZ-B9-D	0.44	2.209	2.3383	#N/A	#N/A	#N/A	#N/A	#N/A
YJ-B1-D	0.264	0.243	0.046302	#N/A	#N/A	#N/A	#N/A	#N/A
YJ-B2-D	0.264	0.048	0.197302	#N/A	#N/A	#N/A	#N/A	#N/A
YJ-B3-D	0.102	0.058	0.084302	#N/A	#N/A	#N/A	#N/A	#N/A
ZH-B44	0.464	1.936	0.599302	#N/A	#N/A	#N/A	#N/A	#N/A
ZH-B45	0.214	0.165	0.032302	#N/A	#N/A	#N/A	#N/A	#N/A
ZH-B46	0.235	2.05	0.424302	#N/A	#N/A	#N/A	#N/A	#N/A
ZH-B47	0.113	0.702	0.389302	#N/A	#N/A	#N/A	#N/A	#N/A
ZH-B48	0.569	0.003	0.137302	#N/A	#N/A	#N/A	#N/A	#N/A
ZH-B49	0.04	0.125	0.093302	#N/A	#N/A	#N/A	#N/A	#N/A
ZH-B50	0.583	0.921	0.394302	#N/A	#N/A	#N/A	#N/A	#N/A
ZH-B51	1.017	0.475	0.391302	#N/A	#N/A	#N/A	#N/A	#N/A
ZH-B52	1.339	1.357	0.197302	#N/A	#N/A	#N/A	#N/A	#N/A
ZH-B53	1.271	0.519	0.380302	#N/A	#N/A	#N/A	#N/A	#N/A
ZH-B54	0.089	0.059	0.045302	#N/A	#N/A	#N/A	#N/A	#N/A
ZH-B55	0.767	0.535	0.838302	#N/A	#N/A	#N/A	#N/A	#N/A
ZH-B57	0.78	0.359	0.216302	#N/A	#N/A	#N/A	#N/A	#N/A
ZH-B58	0.971	1.538	1.0373	#N/A	#N/A	#N/A	#N/A	#N/A
ZH-B61	0.245	0.163	0.105302	#N/A	#N/A	#N/A	#N/A	#N/A
ZH-B62	0.28	0.054	0.027302	#N/A	#N/A	#N/A	#N/A	#N/A
ZH-B63	1.298	1.315	0.872302	#N/A	#N/A	#N/A	#N/A	#N/A
ZH-B64	0.211	0.306	0.167302	#N/A	#N/A	#N/A	#N/A	#N/A
ZH-B65	0.157	0.63	0.119302	#N/A	#N/A	#N/A	#N/A	#N/A
ZH-B66	0.207	1.475	0.568302	#N/A	#N/A	#N/A	#N/A	#N/A
ZH-B67	0.388	0.628	0.051302	#N/A	#N/A	#N/A	#N/A	#N/A
ZH-B68	0.661	0.825	0.434302	#N/A	#N/A	#N/A	#N/A	#N/A
ZH-B69	1.347	0.519	0.517302	#N/A	#N/A	#N/A	#N/A	#N/A
ZH-B71	0.642	1.783	1.6473	#N/A	#N/A	#N/A	#N/A	#N/A
ZH-B72	0.126	2.294	0.387302	#N/A	#N/A	#N/A	#N/A	#N/A
ZH-B73	0.468	2.442	0.661302	#N/A	#N/A	#N/A	#N/A	#N/A
ZH-B74	0.275	-0.027	0.045302	#N/A	#N/A	#N/A	#N/A	#N/A
ZH-B75	0.185	0.261	0.398302	#N/A	#N/A	#N/A	#N/A	#N/A
ZH-B76	0.422	0.435	0.185302	#N/A	#N/A	#N/A	#N/A	#N/A
ZH-B77	0.143	0.622	0.248302	#N/A	#N/A	#N/A	#N/A	#N/A
ZH-B78	0.514	0.007	0.092302	#N/A	#N/A	#N/A	#N/A	#N/A
ZH-B79	0.443	0.526	0.358302	#N/A	#N/A	#N/A	#N/A	#N/A
ZJ-B1-1	0.089	0.077	0.142302	#N/A	#N/A	#N/A	#N/A	#N/A
ZJ-B2-1	0.387	0.072	0.157302	#N/A	#N/A	#N/A	#N/A	#N/A
ZJ-B4	0.487	3.002	1.8463	#N/A	#N/A	#N/A	#N/A	#N/A
ZJ-B4-1-D	0.475	0.763	0.601302	#N/A	#N/A	#N/A	#N/A	#N/A
ZJ-B5	0.269	0.372	1.8423	#N/A	#N/A	#N/A	#N/A	#N/A
ZJ-B5-1	0.219	0.215	0.128302	#N/A	#N/A	#N/A	#N/A	#N/A
ZJ-B6	0.379	2.902	0.511302	#N/A	#N/A	#N/A	#N/A	#N/A
ZJ-B6-1-D	0.295	0.325	0.344302	#N/A	#N/A	#N/A	#N/A	#N/A
ZJ-B7	0.187	0.717	0.538302	#N/A	#N/A	#N/A	#N/A	#N/A
ZJ-B7-1-D	0.549	0.387	0.406302	#N/A	#N/A	#N/A	#N/A	#N/A
ZJ-B8	0.112	0.504	0.101302	#N/A	#N/A	#N/A	#N/A	#N/A
ZJ-B8-1	0.758	1.034	0.469302	#N/A	#N/A	#N/A	#N/A	#N/A
ZQ-B1	1.094	0.44	0.378302	#N/A	#N/A	#N/A	#N/A	#N/A
ZQ-B1-D	0.281	0.169	0.174302	#N/A	#N/A	#N/A	#N/A	#N/A
ZQ-B2	0.385	0.186	0.040302	#N/A	#N/A	#N/A	#N/A	#N/A
ZQ-B2-D	-0.011	0.151	0.092302	#N/A	#N/A	#N/A	#N/A	#N/A
ZQ-B3	0.122	0.333	0.464302	#N/A	#N/A	#N/A	#N/A	#N/A
ZQ-B3-D	0.081	0.348	0.183302	#N/A	#N/A	#N/A	#N/A	#N/A
ZQ-B4	0.869	3.051	1.1813	#N/A	#N/A	#N/A	#N/A	#N/A
ZQ-B4-D	0.149	0.067	0.304302	#N/A	#N/A	#N/A	#N/A	#N/A
ZQ-B5	0.269	2.1	0.313302	#N/A	#N/A	#N/A	#N/A	#N/A
ZS-B10	0.115	0.877	0.147302	#N/A	#N/A	#N/A	#N/A	#N/A
ZS-B1-D	0.296	2.743	1.0263	#N/A	#N/A	#N/A	#N/A	#N/A
ZS-B2	0.192	0.444	0.698302	#N/A	#N/A	#N/A	#N/A	#N/A
ZS-B2-D	0.117	0.315	0.107302	#N/A	#N/A	#N/A	#N/A	#N/A
ZS-B3	0.235	0.152	0.435302	#N/A	#N/A	#N/A	#N/A	#N/A
ZS-B3-D	0.188	1.349	0.197302	#N/A	#N/A	#N/A	#N/A	#N/A
ZS-B4-D	0.866	0.113	0.694302	#N/A	#N/A	#N/A	#N/A	#N/A
ZS-B5	0.035	0.057	0.027302	#N/A	#N/A	#N/A	#N/A	#N/A
ZS-B6	0.123	0.445	0.164302	#N/A	#N/A	#N/A	#N/A	#N/A
ZS-B7	1.397	1.29	2.0623	#N/A	#N/A	#N/A	#N/A	#N/A
ZS-B8	0.176	0.235	0.140302	#N/A	#N/A	#N/A	#N/A	#N/A
ZS-B9	0.502	0.901	2.4113	#N/A	#N/A	#N/A	#N/A	#N/A
